# Supplementary material for: Integration of breast cancer care in a middle-income country: learning from Suandok Breast Cancer Network (SBCN)
Source: BMC Cancer. 2022 Jan 3;22:26. doi: 10.1186/s12885-021-09153-0 (PMC8722177; doi:10.1186/s12885-021-09153-0)
Supplement: Supplementary file 1 — Additional file 1. [file 12885_2021_9153_MOESM1_ESM.xlsx]

## Sheet: Dataset
ID	Age	AJCC	Radio	Diagnosis year	Chemo	C_regimens	Hormonal	H_regimen	Death	Agecat	Cohort	Followup time	Adv_stage
1	56	stage II	Yes	2006	Yes	FAC/FEC/AC	Yes	Tamoxifen	No	40-60	1	15.33	No
2	46		No	2006	Yes	FAC/FEC/AC	No		Yes	40-60	1	9.56	Yes
3	39	stage III	Yes	2006	Yes	FAC/FEC/AC	Yes		Yes	<40	1	7.98	Yes
4	54		No	2006	No		No		No	40-60	1	14.55	Yes
5	39	stage I	No	2006	No		No		No	<40	1	15.06	No
6	48	stage IV	Yes	2006	Yes	FAC/FEC/AC	No		No	40-60	1	15.51	Yes
7	48	stage III	Yes	2006	Yes	FAC/FEC/AC	No		Yes	40-60	1	1.62	Yes
8	72		No	2006	No		No		Yes	>60	1	1.75	Yes
9	32	stage III	No	2006	Yes	FAC/FEC/AC	No		Yes	<40	1	0.4	Yes
10	36	stage I	No	2006	Yes	CMF	Yes	Tamoxifen	No	<40	1	14.91	No
11	41	stage III	Yes	2006	Yes	FAC/FEC/AC	No		Yes	40-60	1	0.83	Yes
12	35	stage III	No	2006	Yes	FAC/FEC/AC	No		Yes	<40	1	1.99	Yes
13	46	stage II	No	2006	No		No		No	40-60	1	14.61	No
14	34	stage II	No	2006	No		No		No	<40	1	14.74	No
15	46	stage II	No	2006	Yes	CMF	Yes	Tamoxifen	No	40-60	1	14.7	No
16	38	stage II	Yes	2006	Yes	FAC/FEC/AC	No		No	<40	1	14.68	No
17	58	stage I	No	2006	Yes	FAC/FEC/AC	No		No	40-60	1	14.91	No
18	45	stage I	Yes	2006	Yes	CMF	Yes	Tamoxifen	No	40-60	1	15.41	No
19	55	stage I	Yes	2006	Yes	CMF	No		No	40-60	1	15.34	No
20	47		No	2006	No		No		No	40-60	1	15.51	Yes
21	42	stage III	No	2006	Yes	FAC/FEC/AC	No		No	40-60	1	14.8	Yes
22	40		Yes	2006	Yes	FAC/FEC/AC	No		Yes	40-60	1	1.69	Yes
23	75	stage III	No	2006	No		No		Yes	>60	1	0.24	Yes
24	44	stage II	No	2006	Yes	FAC/FEC/AC	Yes	Tamoxifen	No	40-60	1	15.49	No
25	52	stage II	No	2006	Yes	FAC/FEC/AC	No		Yes	40-60	1	1.91	No
26	46	stage IV	Yes	2006	Yes	FAC/FEC/AC	No		Yes	40-60	1	2.16	Yes
27	50	stage II	Yes	2006	No		Yes	AI	Yes	40-60	1	10.72	No
28	32	stage IV	Yes	2006	Yes	FAC/FEC/AC	Yes	Tamoxifen	Yes	<40	1	2.64	Yes
29	48	stage IV	No	2006	Yes	FAC/FEC/AC	No		Yes	40-60	1	0.45	Yes
30	48	stage III	Yes	2006	Yes	FAC/FEC/AC	Yes	Tamoxifen	No	40-60	1	15.35	Yes
31	55	stage I	Yes	2006	Yes	FAC/FEC/AC	No		No	40-60	1	14.82	No
32	71	stage IV	No	2006	Yes	FAC/FEC/AC	No		Yes	>60	1	2.77	Yes
33	57	stage III	No	2006	Yes	FAC/FEC/AC	No		No	40-60	1	15.32	Yes
34	55	stage III	Yes	2006	Yes	FAC/FEC/AC	No		Yes	40-60	1	3.55	Yes
35	57	stage II	No	2006	Yes	CMF	Yes	Tamoxifen	Yes	40-60	1	5.68	No
36	33	stage I	Yes	2006	Yes	FAC/FEC/AC	Yes	Tamoxifen	No	<40	1	15.41	No
37	54	stage II	No	2006	Yes	CMF	No		No	40-60	1	15.06	No
38	67	stage II	No	2006	Yes	CMF	No		No	>60	1	12.17	No
39	38	stage III	Yes	2006	Yes	AC-T	Yes		Yes	<40	1	9.6	Yes
40	51		No	2006	No		No		No	40-60	1	14.68	Yes
41	43	stage II	No	2006	Yes	CMF	No		Yes	40-60	1	7.31	No
42	63	stage III	No	2006	Yes	CMF	Yes	Tamoxifen	Yes	>60	1	1.21	Yes
43	51	stage II	No	2006	Yes	CMF	Yes	Tamoxifen	No	40-60	1	14.4	No
44	63		Yes	2006	Yes	CMF	Yes	Tamoxifen	No	>60	1	14.85	Yes
45	55		No	2006	Yes	CMF	Yes	Tamoxifen	Yes	40-60	1	0.46	Yes
46	51	stage II	No	2006	Yes	FAC/FEC/AC	Yes	Tamoxifen	No	40-60	1	15.24	No
47	47	stage II	No	2006	Yes	CMF	Yes	Tamoxifen	No	40-60	1	14.69	No
48	35	stage I	No	2006	No		No		No	<40	1	14.59	No
49	49	stage III	No	2006	Yes	FAC/FEC/AC	No		No	40-60	1	15.22	Yes
50	54	stage II	No	2006	Yes	FAC/FEC/AC	Yes	Tamoxifen	No	40-60	1	11.98	No
51	58	stage II	Yes	2006	Yes	FAC/FEC/AC	No		No	40-60	1	14.93	No
52	42	stage II	No	2006	Yes	FAC/FEC/AC	No		Yes	40-60	1	4.62	No
53	43	stage II	Yes	2006	Yes	FAC/FEC/AC	Yes	Tamoxifen	No	40-60	1	15.46	No
54	48	stage II	No	2006	Yes	FAC/FEC/AC	No		No	40-60	1	15.18	No
55	52		Yes	2006	No		No		No	40-60	1	15.35	Yes
56	67	stage III	No	2006	Yes	CMF	No		Yes	>60	1	0.17	Yes
57	42	stage II	Yes	2006	Yes	FAC/FEC/AC	No		No	40-60	1	15.3	No
58	47	stage I	No	2006	Yes	CMF	Yes	Tamoxifen	Yes	40-60	1	8.52	No
59	53	stage IV	Yes	2006	Yes	FAC/FEC/AC	Yes	Tamoxifen	Yes	40-60	1	1.7	Yes
60	53		Yes	2006	Yes	FAC/FEC/AC	Yes	Tamoxifen	No	40-60	1	12.25	Yes
61	49		No	2006	No		No		Yes	40-60	1	2.92	Yes
62	46	stage II	No	2006	Yes	FAC/FEC/AC	Yes	Tamoxifen	No	40-60	1	15.44	No
63	27		No	2006	No		No		No	<40	1	14.86	Yes
64	31	stage III	No	2006	No		No		Yes	<40	1	1.75	Yes
65	56	stage II	No	2006	No		Yes	Tamoxifen	Yes	40-60	1	6.14	No
66	60	stage II	No	2006	Yes	CMF	Yes	AI	No	40-60	1	14.55	No
67	37	stage II	Yes	2006	Yes	FAC/FEC/AC	Yes	Tamoxifen	No	<40	1	15.17	No
68	42	stage IV	Yes	2006	Yes	FAC/FEC/AC	No		Yes	40-60	1	0.9	Yes
69	68	stage IV	No	2006	No		No		Yes	>60	1	0.34	Yes
70	55		Yes	2006	No		No		Yes	40-60	1	1.54	Yes
71	50	stage III	Yes	2006	Yes	FAC/FEC/AC	No		Yes	40-60	1	7.8	Yes
72	52		No	2006	No		No		No	40-60	1	15.32	Yes
73	42	stage II	No	2006	Yes	FAC/FEC/AC	No		No	40-60	1	15.28	No
74	79	stage II	No	2006	No		No		Yes	>60	1	1.32	No
75	46	stage I	No	2006	No		No		Yes	40-60	1	1.94	No
76	51	stage II	Yes	2006	Yes	CMF	No		No	40-60	1	14.7	No
77	51		Yes	2006	Yes	AC-T	No		Yes	40-60	1	3.9	Yes
78	38	stage I	Yes	2006	No		Yes	Tamoxifen	No	<40	1	14.93	No
79	43	stage II	Yes	2006	Yes	FAC/FEC/AC	Yes	Tamoxifen	Yes	40-60	1	7.39	No
80	57	stage II	No	2006	Yes	FAC/FEC/AC	No		Yes	40-60	1	3.84	No
81	58	stage III	No	2006	Yes	FAC/FEC/AC	No		Yes	40-60	1	0.84	Yes
82	47	stage III	No	2006	No		No		Yes	40-60	1	3.26	Yes
83	47		No	2006	No		Yes	Tamoxifen	No	40-60	1	15.39	Yes
84	56	stage I	No	2006	No		Yes	Tamoxifen	No	40-60	1	15.03	No
85	47	stage II	Yes	2006	Yes	FAC/FEC/AC	Yes	Tamoxifen	Yes	40-60	1	10.21	No
86	50	stage III	Yes	2006	Yes	FAC/FEC/AC	Yes	Tamoxifen	No	40-60	1	15.32	Yes
87	44	stage I	Yes	2006	No		Yes	Tamoxifen	No	40-60	1	15.47	No
88	36	stage III	No	2006	Yes	FAC/FEC/AC	No		Yes	<40	1	7.1	Yes
89	46	stage II	No	2006	Yes	FAC/FEC/AC	Yes	Tamoxifen	No	40-60	1	15.11	No
90	48	stage I	No	2006	Yes	FAC/FEC/AC	No		No	40-60	1	15.48	No
91	47	stage II	Yes	2006	Yes	FAC/FEC/AC	Yes	Tamoxifen	No	40-60	1	15.2	No
92	47		No	2006	No		No		No	40-60	1	14.99	Yes
93	40	stage I	Yes	2006	Yes	FAC/FEC/AC	Yes		No	40-60	1	14.55	No
94	77	stage III	Yes	2006	Yes	CMF	Yes	AI	Yes	>60	1	2.99	Yes
95	45		Yes	2006	Yes	AC-T	No		Yes	40-60	1	0.92	Yes
96	62	stage IV	No	2006	No		No		Yes	>60	1	1.92	Yes
97	51	stage II	No	2006	Yes	FAC/FEC/AC	No		Yes	40-60	1	1.14	No
98	46	stage II	No	2006	Yes	FAC/FEC/AC	No		No	40-60	1	15.3	No
99	47		No	2006	Yes	FAC/FEC/AC	Yes	Tamoxifen	No	40-60	1	14.79	Yes
100	47	stage II	Yes	2006	Yes	FAC/FEC/AC	Yes	Tamoxifen	No	40-60	1	15.3	No
101	69	stage I	No	2006	No		No		Yes	>60	1	10.06	No
102	54	stage II	Yes	2006	Yes	FAC/FEC/AC	Yes	Tamoxifen	Yes	40-60	1	4.83	No
103	69	stage II	Yes	2006	Yes	FAC/FEC/AC	Yes	Tamoxifen	Yes	>60	1	6.06	No
104	56		No	2006	Yes	FAC/FEC/AC	No		No	40-60	1	15.26	Yes
105	48	stage II	No	2006	Yes	FAC/FEC/AC	Yes	Tamoxifen	Yes	40-60	1	4.82	No
106	49	stage I	Yes	2006	Yes	CMF	Yes	Tamoxifen	No	40-60	1	14.79	No
107	62	stage III	Yes	2006	No		Yes	Tamoxifen	Yes	>60	1	6.95	Yes
108	40	stage II	No	2006	Yes	FAC/FEC/AC	No		No	40-60	1	14.93	No
109	46		Yes	2006	Yes	FAC/FEC/AC	Yes	Tamoxifen	No	40-60	1	15.37	Yes
110	72	stage II	No	2006	Yes	FAC/FEC/AC	No		No	>60	1	14.53	No
111	39		Yes	2006	Yes	FAC/FEC/AC	No		Yes	<40	1	3.31	Yes
112	46	stage IV	Yes	2006	Yes	FAC/FEC/AC	No		Yes	40-60	1	10.83	Yes
113	42	stage II	No	2006	Yes	FAC/FEC/AC	Yes	Tamoxifen	No	40-60	1	15.24	No
114	46	stage II	No	2006	No		No		No	40-60	1	15.52	No
115	69	stage II	Yes	2006	Yes	CMF	No		Yes	>60	1	5.9	No
116	45	stage III	Yes	2006	Yes	FAC/FEC/AC	No		Yes	40-60	1	1.51	Yes
117	51	stage II	No	2006	Yes	FAC/FEC/AC	No		No	40-60	1	14.22	No
118	55	stage III	Yes	2006	Yes	FAC/FEC/AC	No		Yes	40-60	1	3.64	Yes
119	51	stage III	Yes	2006	Yes	FAC/FEC/AC	No		Yes	40-60	1	3.73	Yes
120	52	stage II	Yes	2006	Yes	FAC/FEC/AC	No		No	40-60	1	15.37	No
121	44		Yes	2006	Yes	CMF	Yes	Tamoxifen	Yes	40-60	1	3.78	Yes
122	45	stage III	Yes	2006	Yes	FAC/FEC/AC	No		Yes	40-60	1	3.61	Yes
123	49	stage II	No	2006	Yes	CMF	Yes	Tamoxifen	No	40-60	1	15.09	No
124	40	stage III	No	2006	Yes	FAC/FEC/AC	No		No	40-60	1	14.55	Yes
125	63		Yes	2006	Yes	FAC/FEC/AC	Yes	Tamoxifen	Yes	>60	1	11.03	Yes
126	70	stage II	No	2006	Yes	FAC/FEC/AC	No		Yes	>60	1	2.41	No
127	52	stage III	Yes	2006	Yes	FAC/FEC/AC	No		Yes	40-60	1	10.53	Yes
128	46		No	2006	Yes	FAC/FEC/AC	No		No	40-60	1	14.58	Yes
129	39	stage I	No	2006	No		No		No	<40	1	14.97	No
130	61	stage I	No	2006	No		Yes	Tamoxifen	No	>60	1	14.57	No
131	44	stage IV	Yes	2006	Yes	FAC/FEC/AC	Yes	Tamoxifen	No	40-60	1	14.77	Yes
132	41		No	2006	Yes	FAC/FEC/AC	Yes	Tamoxifen	No	40-60	1	14.55	Yes
133	43	stage IV	No	2006	Yes	CMF	No		Yes	40-60	1	5.92	Yes
134	52	stage IV	Yes	2006	Yes	FAC/FEC/AC	No		Yes	40-60	1	2.92	Yes
135	37	stage II	No	2006	Yes	FAC/FEC/AC	Yes	Tamoxifen	No	<40	1	15.39	No
136	60		No	2006	No		No		Yes	40-60	1	0.01	Yes
137	56	stage III	Yes	2006	No		Yes	Tamoxifen	Yes	40-60	1	2.82	Yes
138	61	stage III	Yes	2006	Yes	FAC/FEC/AC	No		Yes	>60	1	6.96	Yes
139	44	stage III	No	2006	Yes	FAC/FEC/AC	No		No	40-60	1	14.96	Yes
140	26	stage II	No	2006	Yes	FAC/FEC/AC	No		No	<40	1	15.24	No
141	48	stage IV	No	2006	Yes	FAC/FEC/AC	No		Yes	40-60	1	0.65	Yes
142	55	stage IV	Yes	2006	Yes	FAC/FEC/AC	No		Yes	40-60	1	1.04	Yes
143	41		No	2006	No		No		Yes	40-60	1	2.74	Yes
144	27	stage II	No	2006	Yes	FAC/FEC/AC	Yes	Tamoxifen	No	<40	1	13.62	No
145	74	stage III	No	2006	Yes	FAC/FEC/AC	No		No	>60	1	15.07	Yes
146	47	stage I	No	2006	Yes	CMF	Yes		No	40-60	1	14.69	No
147	51		Yes	2006	Yes	FAC/FEC/AC	No		No	40-60	1	14.95	Yes
148	34	stage I	No	2006	Yes	FAC/FEC/AC	Yes	Tamoxifen	No	<40	1	11.77	No
149	62	stage I	No	2006	Yes	FAC/FEC/AC	No		No	>60	1	14.76	No
150	43	stage III	Yes	2006	Yes	AC-T	No		No	40-60	1	14.6	Yes
151	54	stage II	Yes	2006	Yes	FAC/FEC/AC	No		Yes	40-60	1	9.6	No
152	44	stage II	Yes	2006	Yes	FAC/FEC/AC	Yes	Tamoxifen	No	40-60	1	14.87	No
153	49	stage III	No	2006	No		No		No	40-60	1	14.55	Yes
154	80	stage II	No	2006	No		No		Yes	>60	1	6.84	No
155	71	stage I	No	2006	No		Yes	Tamoxifen	No	>60	1	14.74	No
156	51	stage III	No	2006	Yes	FAC/FEC/AC	No		Yes	40-60	1	0.86	Yes
157	40	stage II	No	2006	Yes	AC-T	Yes	Tamoxifen	Yes	40-60	1	1.12	No
158	74	stage II	No	2006	No		No		No	>60	1	11.63	No
159	49	stage IV	Yes	2006	Yes	FAC/FEC/AC	No		No	40-60	1	12.79	Yes
160	43	stage III	Yes	2006	Yes	FAC/FEC/AC	No		Yes	40-60	1	3.55	Yes
161	42	stage I	No	2006	Yes	FAC/FEC/AC	No		No	40-60	1	14.74	No
162	54		No	2006	Yes	CMF	Yes	Tamoxifen	No	40-60	1	14.89	Yes
163	38		No	2006	Yes	AC-T	No		Yes	<40	1	1.35	Yes
164	76		No	2006	No		Yes	Tamoxifen	Yes	>60	1	0.33	Yes
165	47	stage II	No	2006	Yes	FAC/FEC/AC	Yes	Tamoxifen	No	40-60	1	12.38	No
166	61	stage III	Yes	2006	Yes	FAC/FEC/AC	Yes	Tamoxifen	Yes	>60	1	7.9	Yes
167	47	stage II	Yes	2006	Yes	FAC/FEC/AC	Yes	Tamoxifen	No	40-60	1	11.42	No
168	59		Yes	2006	Yes	AC-T	Yes	AI	Yes	40-60	1	11.59	Yes
169	54	stage II	No	2006	Yes	FAC/FEC/AC	No		Yes	40-60	1	1.86	No
170	63		No	2006	Yes	FAC/FEC/AC	No		Yes	>60	1	0.62	Yes
171	35	stage II	Yes	2006	Yes	FAC/FEC/AC	Yes	Tamoxifen	No	<40	1	14.8	No
172	60	stage III	No	2006	Yes	FAC/FEC/AC	No		Yes	40-60	1	5.85	Yes
173	42	stage II	No	2006	Yes	FAC/FEC/AC	Yes	Tamoxifen	Yes	40-60	1	7.28	No
174	55	stage II	No	2006	Yes	FAC/FEC/AC	No		No	40-60	1	14.52	No
175	41	stage II	No	2006	Yes	CMF	Yes	Tamoxifen	No	40-60	1	14.87	No
176	46	stage II	No	2006	Yes	FAC/FEC/AC	No		No	40-60	1	15.15	No
177	53		Yes	2006	Yes	AC-T	No		Yes	40-60	1	3.73	Yes
178	40	stage I	No	2006	No		No		No	40-60	1	15.41	No
179	53	stage II	No	2006	No		No		Yes	40-60	1	2.53	No
180	29	stage II	Yes	2006	Yes	FAC/FEC/AC	Yes	Tamoxifen	Yes	<40	1	5.17	No
181	41	stage II	No	2006	Yes	FAC/FEC/AC	Yes	Tamoxifen	No	40-60	1	14.99	No
182	54	stage II	No	2006	No		Yes		Yes	40-60	1	1.67	No
183	51		No	2006	Yes	FAC/FEC/AC	Yes	Tamoxifen	Yes	40-60	1	6.63	Yes
184	48	stage III	Yes	2006	Yes	FAC/FEC/AC	Yes	Tamoxifen	Yes	40-60	1	2.75	Yes
185	61	stage III	No	2006	Yes	AC-T	No		Yes	>60	1	4.67	Yes
186	66	stage II	Yes	2006	Yes	FAC/FEC/AC	No		No	>60	1	15.07	No
187	48	stage II	Yes	2006	Yes	FAC/FEC/AC	No		Yes	40-60	1	0.94	No
188	48	stage III	Yes	2006	Yes	FAC/FEC/AC	No		No	40-60	1	14.76	Yes
189	42	stage I	Yes	2006	Yes	FAC/FEC/AC	No		Yes	40-60	1	2.35	No
190	49	stage I	No	2006	No		Yes	Tamoxifen	No	40-60	1	15.15	No
191	65	stage III	No	2006	No		No		Yes	>60	1	0.46	Yes
192	77		No	2006	Yes	AC-T	No		Yes	>60	1	0.64	Yes
193	58	stage II	No	2006	Yes	CMF	No		No	40-60	1	12.32	No
194	33		No	2006	Yes	FAC/FEC/AC	No		Yes	<40	1	1.04	Yes
195	45	stage II	Yes	2006	Yes	CMF	No		Yes	40-60	1	9.96	No
196	59	stage II	No	2006	Yes	CMF	Yes	Tamoxifen	No	40-60	1	13.85	No
197	37	stage II	No	2006	Yes	FAC/FEC/AC	No		Yes	<40	1	4.14	No
198	54	stage III	Yes	2006	Yes	FAC/FEC/AC	No		Yes	40-60	1	1.28	Yes
199	46	stage II	No	2006	Yes	FAC/FEC/AC	No		Yes	40-60	1	1.56	No
200	44	stage II	No	2006	Yes	FAC/FEC/AC	No		Yes	40-60	1	4.83	No
201	46	stage I	Yes	2006	No		Yes	Tamoxifen	No	40-60	1	15.35	No
202	39	stage II	Yes	2006	Yes	FAC/FEC/AC	No		Yes	<40	1	1.05	No
203	47	stage II	No	2006	Yes	FAC/FEC/AC	Yes	Tamoxifen	No	40-60	1	15.31	No
204	33	stage II	Yes	2006	Yes	FAC/FEC/AC	No		No	<40	1	15.35	No
205	77	stage II	No	2006	No		Yes	Tamoxifen	Yes	>60	1	8.43	No
206	44	stage III	Yes	2006	Yes	FAC/FEC/AC	No		Yes	40-60	1	3.13	Yes
207	43	stage I	No	2006	No		No		Yes	40-60	1	0.73	No
208	62		No	2006	No		No		No	>60	1	15.14	Yes
209	46	stage I	No	2006	No		No		No	40-60	1	14.68	No
210	37	stage I	Yes	2006	No		Yes		No	<40	1	14.99	No
211	51	stage II	Yes	2006	Yes	FAC/FEC/AC	Yes	Tamoxifen	No	40-60	1	15.41	No
212	72	stage III	No	2006	Yes	FAC/FEC/AC	No		No	>60	1	15.49	Yes
213	48	stage II	Yes	2006	Yes	FAC/FEC/AC	Yes		No	40-60	1	15.01	No
214	39	stage I	No	2006	No		No		No	<40	1	14.54	No
215	29	stage II	Yes	2006	Yes	FAC/FEC/AC	Yes	Tamoxifen	No	<40	1	14.85	No
216	50		Yes	2006	Yes	FAC/FEC/AC	No		Yes	40-60	1	1.02	Yes
217	53		No	2006	Yes	CMF	Yes	Tamoxifen	No	40-60	1	14.71	Yes
218	43	stage III	Yes	2006	Yes	FAC/FEC/AC	No		No	40-60	1	15.33	Yes
219	57	stage II	No	2006	Yes	CMF	Yes	Tamoxifen	No	40-60	1	15.39	No
220	32	stage I	No	2006	Yes	FAC/FEC/AC	No		No	<40	1	14.93	No
221	58	stage II	No	2006	No		No		No	40-60	1	14.99	No
222	32		Yes	2006	No		No		No	<40	1	14.84	Yes
223	45	stage III	No	2006	Yes	FAC/FEC/AC	No		Yes	40-60	1	1.03	Yes
224	52	stage II	Yes	2006	Yes	CMF	Yes	Tamoxifen	Yes	40-60	1	7.32	No
225	43	stage II	No	2006	Yes	FAC/FEC/AC	No		No	40-60	1	12.61	No
226	61		Yes	2006	Yes	FAC/FEC/AC	Yes	Tamoxifen	No	>60	1	14.76	Yes
227	55	stage III	Yes	2006	Yes	FAC/FEC/AC	Yes		Yes	40-60	1	3.52	Yes
228	53		No	2006	No		Yes		No	40-60	1	14.57	Yes
229	42	stage I	Yes	2006	No		Yes	Tamoxifen	No	40-60	1	15.24	No
230	43	stage I	No	2006	Yes	CMF	Yes	Tamoxifen	No	40-60	1	14.61	No
231	62	stage II	No	2006	Yes	CMF	No		Yes	>60	1	1.96	No
232	47	stage IV	No	2006	Yes	FAC/FEC/AC	No		Yes	40-60	1	0.87	Yes
233	47	stage II	No	2006	Yes	FAC/FEC/AC	Yes	Tamoxifen	No	40-60	1	14.99	No
234	44	stage IV	No	2006	Yes	FAC/FEC/AC	No		Yes	40-60	1	3.09	Yes
235	49	stage II	No	2006	Yes	FAC/FEC/AC	Yes	Tamoxifen	No	40-60	1	14.84	No
236	54	stage II	Yes	2006	Yes	FAC/FEC/AC	Yes	AI	Yes	40-60	1	7.09	No
237	55	stage III	Yes	2006	Yes	FAC/FEC/AC	No		Yes	40-60	1	1.23	Yes
238	52	stage I	No	2006	Yes	CMF	Yes	Tamoxifen	No	40-60	1	14.54	No
239	49	stage II	No	2006	Yes	FAC/FEC/AC	No		No	40-60	1	14.91	No
240	53	stage III	No	2006	Yes	FAC/FEC/AC	No		Yes	40-60	1	2.74	Yes
241	66		No	2006	Yes	CMF	Yes	Tamoxifen	No	>60	1	14.05	Yes
242	76	stage II	No	2006	No		Yes	AI	No	>60	1	15.39	No
243	52	stage II	Yes	2006	Yes	FAC/FEC/AC	Yes		No	40-60	1	15.15	No
244	55	stage II	Yes	2006	Yes	FAC/FEC/AC	No		No	40-60	1	15.28	No
245	49	stage III	Yes	2006	Yes	FAC/FEC/AC	No		No	40-60	1	14.97	Yes
246	50	stage IV	Yes	2006	Yes	FAC/FEC/AC	No		Yes	40-60	1	0.39	Yes
247	51	stage III	Yes	2006	Yes	FAC/FEC/AC	Yes	Tamoxifen	Yes	40-60	1	6.2	Yes
248	38	stage II	Yes	2006	Yes	FAC/FEC/AC	Yes	Tamoxifen	No	<40	1	14.65	No
249	51	stage II	No	2006	No		No		No	40-60	1	14.87	No
250	61	stage II	No	2006	No		No		Yes	>60	1	1.08	No
251	57		Yes	2006	Yes	FAC/FEC/AC	Yes	Tamoxifen	No	40-60	1	14.87	Yes
252	51	stage II	No	2006	Yes	CMF	Yes	Tamoxifen	No	40-60	1	15.2	No
253	57	stage II	No	2006	Yes	CMF	No		No	40-60	1	15.39	No
254	46	stage III	No	2006	Yes	FAC/FEC/AC	No		No	40-60	1	13.7	Yes
255	52	stage I	No	2006	No		Yes	Tamoxifen	No	40-60	1	14.93	No
256	46	stage II	No	2006	Yes	FAC/FEC/AC	Yes		No	40-60	1	15.13	No
257	58	stage III	No	2006	Yes	FAC/FEC/AC	Yes	Tamoxifen	Yes	40-60	1	4.29	Yes
258	50	stage I	Yes	2006	Yes	FAC/FEC/AC	Yes	Tamoxifen	No	40-60	1	15.2	No
259	45	stage II	Yes	2006	Yes	FAC/FEC/AC	Yes	Tamoxifen	Yes	40-60	1	3.62	No
260	43	stage III	Yes	2006	Yes	FAC/FEC/AC	No		Yes	40-60	1	4.5	Yes
261	44	stage III	Yes	2006	Yes	FAC/FEC/AC	No		Yes	40-60	1	1.77	Yes
262	42	stage III	Yes	2006	Yes	FAC/FEC/AC	Yes	Tamoxifen	Yes	40-60	1	6.32	Yes
263	50	stage II	Yes	2006	Yes	FAC/FEC/AC	Yes	Tamoxifen	No	40-60	1	14.77	No
264	66	stage II	No	2006	Yes	FAC/FEC/AC	No		No	>60	1	12.01	No
265	27	stage II	Yes	2006	Yes	FAC/FEC/AC	No		Yes	<40	1	0.87	No
266	60		No	2006	Yes	AC-T	No		Yes	40-60	1	8.17	Yes
267	38	stage II	No	2006	Yes	FAC/FEC/AC	Yes	Tamoxifen	No	<40	1	15.15	No
268	39	stage II	Yes	2006	Yes	FAC/FEC/AC	No		No	<40	1	15.27	No
269	43	stage II	No	2006	Yes	FAC/FEC/AC	No		No	40-60	1	15.31	No
270	72	stage IV	No	2006	Yes	FAC/FEC/AC	Yes	Tamoxifen	Yes	>60	1	3.53	Yes
271	45	stage II	Yes	2006	Yes	FAC/FEC/AC	No		No	40-60	1	14.84	No
272	39		No	2006	Yes	FAC/FEC/AC	Yes	Tamoxifen	No	<40	1	15.12	Yes
273	40	stage II	No	2006	Yes	FAC/FEC/AC	No		No	40-60	1	15.45	No
274	48	stage II	Yes	2006	Yes	FAC/FEC/AC	Yes	Tamoxifen	No	40-60	1	14.67	No
275	45	stage III	No	2006	Yes	FAC/FEC/AC	No		Yes	40-60	1	0.71	Yes
276	45	stage II	No	2006	Yes	FAC/FEC/AC	Yes	Tamoxifen	No	40-60	1	15.24	No
277	61	stage II	No	2006	Yes	FAC/FEC/AC	No		No	>60	1	14.66	No
278	46	stage I	No	2006	Yes	CMF	No		No	40-60	1	15.35	No
279	53		No	2006	Yes	FAC/FEC/AC	No		No	40-60	1	14.74	Yes
280	41	stage II	No	2006	Yes	FAC/FEC/AC	No		No	40-60	1	14.57	No
281	37	stage II	No	2006	No		No		No	<40	1	14.63	No
282	44	stage II	No	2006	Yes	FAC/FEC/AC	Yes	Tamoxifen	No	40-60	1	14.91	No
283	58	stage II	No	2006	Yes	FAC/FEC/AC	No		No	40-60	1	15.14	No
284	69		No	2006	No		No		Yes	>60	1	0.01	Yes
285	32	stage II	Yes	2006	Yes	FAC/FEC/AC	Yes	Tamoxifen	No	<40	1	15.32	No
286	66	stage II	Yes	2006	No		Yes	Tamoxifen	Yes	>60	1	4.18	No
287	53		No	2006	No		No		No	40-60	1	15.15	Yes
288	58	stage II	Yes	2006	Yes	CMF	No		No	40-60	1	15.51	No
289	58	stage II	No	2006	Yes	FAC/FEC/AC	No		Yes	40-60	1	1.72	No
290	39	stage I	No	2006	No		No		No	<40	1	14.73	No
291	78	stage II	No	2006	No		No		Yes	>60	1	3.35	No
292	71		Yes	2006	Yes	FAC/FEC/AC	No		No	>60	1	15.24	Yes
293	41	stage II	No	2006	Yes	FAC/FEC/AC	No		No	40-60	1	15.38	No
294	49	stage III	Yes	2006	No		Yes	Tamoxifen	Yes	40-60	1	3.56	Yes
295	44	stage III	Yes	2006	Yes	FAC/FEC/AC	No		Yes	40-60	1	4.41	Yes
296	75		Yes	2006	No		Yes	Tamoxifen	No	>60	1	15.09	Yes
297	51	stage III	No	2006	Yes	FAC/FEC/AC	Yes	Tamoxifen	No	40-60	1	15.03	Yes
298	45	stage II	No	2006	No		No		Yes	40-60	1	3.52	No
299	51	stage II	No	2006	No		No		No	40-60	1	15.03	No
300	34		No	2006	Yes	FAC/FEC/AC	Yes	Tamoxifen	Yes	<40	1	7.88	Yes
301	54	stage II	No	2006	No		No		Yes	40-60	1	2.81	No
302	75	stage II	Yes	2006	Yes	FAC/FEC/AC	No		No	>60	1	13.42	No
303	54	stage I	No	2006	No		Yes	Tamoxifen	No	40-60	1	15.49	No
304	52	stage III	No	2006	No		No		No	40-60	1	14.78	Yes
305	30		No	2006	Yes	FAC/FEC/AC	No		No	<40	1	15.26	Yes
306	57	stage I	No	2006	No		Yes	Tamoxifen	No	40-60	1	15.45	No
307	37	stage I	Yes	2006	Yes	FAC/FEC/AC	Yes	Tamoxifen	No	<40	1	14.95	No
308	54	stage III	Yes	2006	Yes	FAC/FEC/AC	No		No	40-60	1	15.33	Yes
309	45	stage II	No	2006	Yes	FAC/FEC/AC	No		Yes	40-60	1	0.9	No
310	36	stage II	No	2006	Yes	FAC/FEC/AC	No		No	<40	1	15.49	No
311	49	stage I	Yes	2006	Yes	CMF	No		No	40-60	1	14.82	No
312	45	stage II	Yes	2006	Yes	FAC/FEC/AC	No		No	40-60	1	14.71	No
313	46	stage IV	No	2006	No		No		Yes	40-60	1	0.88	Yes
314	65	stage III	No	2006	Yes	CMF	No		No	>60	1	14.43	Yes
315	48		Yes	2006	No		No		No	40-60	1	15.43	Yes
316	63	stage IV	Yes	2006	Yes	CMF	Yes	Tamoxifen	Yes	>60	1	1.99	Yes
317	66	stage I	Yes	2006	Yes	CMF	No		No	>60	1	13.52	No
318	68	stage IV	No	2006	Yes	FAC/FEC/AC	Yes	AI	Yes	>60	1	0.56	Yes
319	49	stage II	No	2006	Yes	FAC/FEC/AC	No		No	40-60	1	15.21	No
320	65	stage I	No	2006	No		Yes	Tamoxifen	Yes	>60	1	10.12	No
321	50	stage II	No	2006	Yes	FAC/FEC/AC	No		No	40-60	1	15.41	No
322	67	stage I	No	2006	No		No		No	>60	1	15.18	No
323	64	stage II	Yes	2006	Yes	FAC/FEC/AC	No		Yes	>60	1	8.63	No
324	47	stage II	No	2006	Yes	FAC/FEC/AC	Yes	Tamoxifen	No	40-60	1	14.82	No
325	64		Yes	2006	Yes	FAC/FEC/AC	No		Yes	>60	1	4.21	Yes
326	57	stage III	Yes	2006	Yes	FAC/FEC/AC	Yes	Tamoxifen	No	40-60	1	15.33	Yes
327	76	stage II	No	2006	No		Yes	Tamoxifen	Yes	>60	1	10.92	No
328	41	stage II	Yes	2006	Yes	FAC/FEC/AC	No		No	40-60	1	15.2	No
329	61	stage II	No	2006	Yes	CMF	No		No	>60	1	15.44	No
330	62	stage II	Yes	2006	Yes	FAC/FEC/AC	Yes	Tamoxifen	Yes	>60	1	8.26	No
331	40		No	2006	No		No		Yes	40-60	1	5.98	Yes
332	42	stage III	Yes	2006	Yes	FAC/FEC/AC	No		Yes	40-60	1	0.84	Yes
333	71	stage I	Yes	2006	Yes	FAC/FEC/AC	Yes	Tamoxifen	Yes	>60	1	7.98	No
334	44	stage II	Yes	2006	Yes	FAC/FEC/AC	Yes	Tamoxifen	Yes	40-60	1	6.14	No
335	51	stage II	No	2006	Yes	CMF	No		No	40-60	1	15.4	No
336	59	stage II	Yes	2006	Yes	FAC/FEC/AC	No		No	40-60	1	14.8	No
337	51	stage II	Yes	2006	Yes	FAC/FEC/AC	Yes	Tamoxifen	No	40-60	1	15.36	No
338	54	stage II	No	2006	Yes	FAC/FEC/AC	Yes	Tamoxifen	Yes	40-60	1	8.77	No
339	51	stage I	Yes	2006	No		Yes	Tamoxifen	No	40-60	1	15.08	No
340	53	stage II	Yes	2006	Yes	FAC/FEC/AC	Yes	Tamoxifen	No	40-60	1	15.26	No
341	42		Yes	2006	Yes	FAC/FEC/AC	Yes	Tamoxifen	Yes	40-60	1	2.61	Yes
342	32	stage II	Yes	2006	Yes	FAC/FEC/AC	Yes	Tamoxifen	No	<40	1	15.22	No
343	66	stage II	Yes	2006	Yes	CMF	Yes	Tamoxifen	Yes	>60	1	10.13	No
344	64	stage I	Yes	2006	Yes	CMF	No		No	>60	1	15.51	No
345	79	stage III	No	2006	No		No		Yes	>60	1	0.24	Yes
346	70	stage III	Yes	2006	Yes	CMF	No		No	>60	1	15.35	Yes
347	71	stage IV	No	2006	Yes	CMF	No		Yes	>60	1	3.69	Yes
348	40		No	2006	Yes	FAC/FEC/AC	No		Yes	40-60	1	0.54	Yes
349	41	stage II	No	2006	No		Yes	Tamoxifen	Yes	40-60	1	3.36	No
350	52	stage II	No	2006	Yes	CMF	Yes	Tamoxifen	No	40-60	1	14.74	No
351	42		No	2006	No		No		No	40-60	1	15.37	Yes
352	75	stage I	Yes	2006	No		Yes	AI	No	>60	1	15.08	No
353	52	stage II	No	2006	Yes	FAC/FEC/AC	No		No	40-60	1	14.81	No
354	47	stage I	Yes	2006	Yes	FAC/FEC/AC	No		No	40-60	1	11.11	No
355	50	stage I	Yes	2006	No		Yes	Tamoxifen	No	40-60	1	14.91	No
356	60		Yes	2006	Yes	FAC/FEC/AC	Yes	Tamoxifen	No	40-60	1	14.82	Yes
357	46	stage II	No	2006	Yes	FAC/FEC/AC	No		No	40-60	1	14.85	No
358	77	stage III	Yes	2006	Yes	CMF	No		Yes	>60	1	0.37	Yes
359	41	stage II	Yes	2006	Yes	FAC/FEC/AC	No		No	40-60	1	15.18	No
360	47	stage II	No	2006	Yes	FAC/FEC/AC	Yes	Tamoxifen	No	40-60	1	14.9	No
361	49	stage II	No	2006	Yes	FAC/FEC/AC	No		No	40-60	1	14.41	No
362	55	stage II	Yes	2007	Yes	FAC/FEC/AC	Yes	Tamoxifen	Yes	40-60	1	2.67	No
363	42	stage II	No	2007	Yes	FAC/FEC/AC	Yes	Tamoxifen	Yes	40-60	1	3.44	No
364	39	stage II	Yes	2007	No		Yes	Tamoxifen	No	<40	1	14.02	No
365	57	stage I	No	2007	Yes	FAC/FEC/AC	Yes	AI	No	40-60	1	13.86	No
366	55	stage II	Yes	2007	Yes	AC-T	No		Yes	40-60	1	6.36	No
367	59	stage II	Yes	2007	Yes	FAC/FEC/AC	Yes	Tamoxifen	Yes	40-60	1	5.25	No
368	56	stage II	Yes	2007	Yes	FAC/FEC/AC	No		No	40-60	1	13.89	No
369	36	stage II	No	2007	Yes	FAC/FEC/AC	No		No	<40	1	13.7	No
370	49		Yes	2007	Yes	FAC/FEC/AC	Yes	Tamoxifen	No	40-60	1	13.92	Yes
371	50	stage III	Yes	2007	No		Yes	Tamoxifen	Yes	40-60	1	8.17	Yes
372	43	stage IV	No	2007	Yes	FAC/FEC/AC	No		No	40-60	1	13.62	Yes
373	48	stage II	Yes	2007	Yes	FAC/FEC/AC	Yes	Tamoxifen	No	40-60	1	13.72	No
374	60	stage II	Yes	2007	Yes	FAC/FEC/AC	No		No	40-60	1	14.41	No
375	63	stage II	Yes	2007	Yes	FAC/FEC/AC	No		Yes	>60	1	5.49	No
376	42	stage I	No	2007	No		No		No	40-60	1	14.28	No
377	68	stage II	No	2007	Yes	FAC/FEC/AC	Yes		No	>60	1	14.45	No
378	39		No	2007	Yes	AC-T	No		No	<40	1	14.54	Yes
379	50	stage II	No	2007	Yes	CMF	No		No	40-60	1	14.16	No
380	58	stage III	Yes	2007	Yes	FAC/FEC/AC	No		Yes	40-60	1	2.03	Yes
381	47	stage III	Yes	2007	Yes	FAC/FEC/AC	No		Yes	40-60	1	3.15	Yes
382	67	stage III	No	2007	No		No		Yes	>60	1	0.18	Yes
383	66	stage II	No	2007	Yes	CMF	No		No	>60	1	13.71	No
384	53	stage I	No	2007	Yes	FAC/FEC/AC	Yes	Tamoxifen	No	40-60	1	14.02	No
385	45	stage III	Yes	2007	Yes	AC-T	No		Yes	40-60	1	1.55	Yes
386	53	stage II	No	2007	Yes	FAC/FEC/AC	Yes	AI	No	40-60	1	13.67	No
387	43	stage II	Yes	2007	Yes	FAC/FEC/AC	Yes	Tamoxifen	No	40-60	1	13.37	No
388	54	stage III	No	2007	No		No		Yes	40-60	1	1.09	Yes
389	53	stage II	Yes	2007	No		No		No	40-60	1	14.15	No
390	40	stage III	Yes	2007	Yes	FAC/FEC/AC	Yes	Tamoxifen	No	40-60	1	13.86	Yes
391	35		Yes	2007	Yes	FAC/FEC/AC	Yes	Tamoxifen	No	<40	1	2.69	Yes
392	37		No	2007	No		No		No	<40	1	13.94	Yes
393	46	stage II	No	2007	Yes	FAC/FEC/AC	No		No	40-60	1	13.78	No
394	40	stage II	Yes	2007	Yes	FAC/FEC/AC	Yes	Tamoxifen	No	40-60	1	13.99	No
395	44	stage II	No	2007	Yes	FAC/FEC/AC	No		Yes	40-60	1	3.44	No
396	43	stage II	Yes	2007	Yes	FAC/FEC/AC	No		No	40-60	1	9.54	No
397	45	stage I	No	2007	Yes	FAC/FEC/AC	Yes	Tamoxifen	No	40-60	1	14.05	No
398	34	stage IV	Yes	2007	Yes	FAC/FEC/AC	Yes	Tamoxifen	Yes	<40	1	1.78	Yes
399	48		Yes	2007	Yes	FAC/FEC/AC	No		Yes	40-60	1	8.68	Yes
400	38	stage II	Yes	2007	Yes	FAC/FEC/AC	Yes	Tamoxifen	No	<40	1	13.93	No
401	57	stage II	No	2007	Yes	FAC/FEC/AC	Yes	Tamoxifen	No	40-60	1	14.05	No
402	40	stage II	Yes	2007	Yes	FAC/FEC/AC	No		No	40-60	1	13.74	No
403	49	stage II	Yes	2007	Yes	FAC/FEC/AC	Yes	Tamoxifen	Yes	40-60	1	2.07	No
404	51	stage III	Yes	2007	Yes	AC-T	Yes	Tamoxifen	Yes	40-60	1	2.14	Yes
405	52		No	2007	No		No		Yes	40-60	1	0.95	Yes
406	47	stage I	No	2007	Yes	FAC/FEC/AC	Yes	Tamoxifen	No	40-60	1	13.89	No
407	44	stage I	No	2007	No		Yes	Tamoxifen	No	40-60	1	13.8	No
408	64		No	2007	Yes	FAC/FEC/AC	Yes	Tamoxifen	Yes	>60	1	5.92	Yes
409	59	stage I	No	2007	Yes	FAC/FEC/AC	No		No	40-60	1	14.05	No
410	38		Yes	2007	Yes	AC-T	Yes		Yes	<40	1	3.3	Yes
411	53	stage III	Yes	2007	Yes	FAC/FEC/AC	Yes	Tamoxifen	No	40-60	1	14.02	Yes
412	40	stage II	Yes	2007	Yes	FAC/FEC/AC	Yes	Tamoxifen	No	40-60	1	13.62	No
413	44	stage III	No	2007	Yes	AC-T	No		Yes	40-60	1	1.31	Yes
414	34	stage II	Yes	2007	Yes	FAC/FEC/AC	Yes	Tamoxifen	Yes	<40	1	7.66	No
415	51		Yes	2007	No		Yes	Tamoxifen	No	40-60	1	13.8	Yes
416	75	stage III	Yes	2007	No		Yes	Tamoxifen	Yes	>60	1	5.86	Yes
417	44	stage II	No	2007	Yes	FAC/FEC/AC	No		No	40-60	1	14.22	No
418	41	stage II	Yes	2007	Yes	FAC/FEC/AC	Yes	Tamoxifen	Yes	40-60	1	4.38	No
419	65	stage III	No	2007	No		No		Yes	>60	1	0.39	Yes
420	51	stage II	No	2007	Yes	FAC/FEC/AC	Yes	Tamoxifen	No	40-60	1	13.6	No
421	49	stage II	No	2007	No		No		Yes	40-60	1	9.35	No
422	53		No	2007	Yes	AC-T	Yes		No	40-60	1	14.28	Yes
423	64	stage II	No	2007	Yes	CMF	Yes	Tamoxifen	No	>60	1	13.59	No
424	53		No	2007	Yes	FAC/FEC/AC	Yes	AI	No	<40	1	14.08	Yes
425	55	stage III	No	2007	No		No		Yes	40-60	1	0.76	Yes
426	53	stage II	Yes	2007	Yes	FAC/FEC/AC	Yes	Tamoxifen	No	40-60	1	2.93	No
427	34	stage II	Yes	2007	Yes	FAC/FEC/AC	Yes	Tamoxifen	No	<40	1	13.68	No
428	39		Yes	2007	Yes	AC-T	No		Yes	<40	1	1.65	Yes
429	36	stage I	No	2007	Yes	FAC/FEC/AC	Yes	Tamoxifen	No	<40	1	14.27	No
430	82	stage II	No	2007	No		No		Yes	>60	1	1.28	No
431	26	stage III	No	2007	Yes	FAC/FEC/AC	No		Yes	<40	1	0.3	Yes
432	46		Yes	2007	No		Yes	Tamoxifen	No	40-60	1	13.79	Yes
433	40		Yes	2007	Yes	CMF	Yes	Tamoxifen	No	40-60	1	2.63	Yes
434	63		Yes	2007	No		Yes	AI	No	>60	1	14.39	Yes
435	41	stage III	No	2007	No		No		Yes	40-60	1	1.28	Yes
436	33		Yes	2007	Yes	AC-T	Yes	Tamoxifen	Yes	<40	1	7.12	Yes
437	53	stage III	Yes	2007	Yes	CMF	Yes	AI	No	40-60	1	13.89	Yes
438	72		Yes	2007	No		Yes	Tamoxifen	Yes	>60	1	1.79	Yes
439	58	stage I	No	2007	No		No		Yes	40-60	1	5.89	No
440	46		No	2007	Yes	CMF	Yes	Tamoxifen	Yes	40-60	1	9.63	Yes
441	39	stage IV	Yes	2007	Yes	AC-T	Yes	Tamoxifen	Yes	<40	1	1.72	Yes
442	45		No	2007	No		No		No	40-60	1	13.84	Yes
443	55	stage IV	No	2007	Yes	CMF	No		Yes	40-60	1	1.03	Yes
444	79	stage II	No	2007	No		Yes	AI	No	>60	1	10.96	No
445	46	stage II	No	2007	Yes	AC-T	No		No	40-60	1	13.47	No
446	42	stage II	No	2007	Yes	FAC/FEC/AC	No		Yes	40-60	1	3.56	No
447	46	stage II	Yes	2007	No		No		No	40-60	1	13.85	No
448	38	stage I	No	2007	No		Yes	Tamoxifen	No	<40	1	14.43	No
449	83	stage III	No	2007	No		Yes	Tamoxifen	Yes	>60	1	1.06	Yes
450	53	stage II	Yes	2007	Yes	FAC/FEC/AC	Yes	Tamoxifen	Yes	40-60	1	3.47	No
451	43	stage III	Yes	2007	Yes	AC-T	Yes	Tamoxifen	No	40-60	1	13.76	Yes
452	38	stage II	No	2007	Yes	CMF	No		No	<40	1	14.4	No
453	49	stage II	Yes	2007	Yes	FAC/FEC/AC	Yes	Tamoxifen	No	40-60	1	14.48	No
454	48	stage III	Yes	2007	Yes	FAC/FEC/AC	Yes	Tamoxifen	No	40-60	1	14.26	Yes
455	38	stage II	Yes	2007	Yes	CMF	No		No	<40	1	13.93	No
456	56	stage IV	No	2007	Yes	FAC/FEC/AC	Yes	Tamoxifen	Yes	40-60	1	0.47	Yes
457	51	stage IV	No	2007	Yes	AC-T	No		No	40-60	1	10.07	Yes
458	55	stage II	No	2007	Yes	AC-T	Yes	Tamoxifen	No	40-60	1	14.22	No
459	49	stage II	No	2007	Yes	FAC/FEC/AC	No		Yes	<40	1	7.56	No
460	36	stage II	Yes	2007	Yes	FAC/FEC/AC	No		Yes	<40	1	4.93	No
461	38	stage II	Yes	2007	Yes	FAC/FEC/AC	Yes	Tamoxifen	No	<40	1	14.04	No
462	36	stage II	No	2007	Yes	FAC/FEC/AC	No		No	<40	1	13.9	No
463	66		No	2007	No		No		Yes	>60	1	7.9	Yes
464	43	stage II	Yes	2007	Yes	FAC/FEC/AC	Yes	Tamoxifen	No	40-60	1	14.35	No
465	59	stage I	Yes	2007	Yes	FAC/FEC/AC	Yes	Tamoxifen	Yes	40-60	1	5.64	No
466	47	stage II	Yes	2007	Yes	AC-T	Yes	Tamoxifen	Yes	40-60	1	9.82	No
467	46	stage I	Yes	2007	Yes	FAC/FEC/AC	Yes	Tamoxifen	No	40-60	1	13.69	No
468	29	stage II	No	2007	Yes	FAC/FEC/AC	No		No	<40	1	6.36	No
469	51	stage I	Yes	2007	Yes	FAC/FEC/AC	Yes	Tamoxifen	No	40-60	1	14.03	No
470	56	stage I	No	2007	Yes	FAC/FEC/AC	Yes	AI	No	40-60	1	13.67	No
471	89		No	2007	No		No		Yes	>60	1	0.14	Yes
472	43	stage II	Yes	2007	Yes	FAC/FEC/AC	Yes	Tamoxifen	No	40-60	1	13.84	No
473	41	stage II	Yes	2007	Yes	FAC/FEC/AC	Yes	Tamoxifen	No	40-60	1	14.26	No
474	75	stage II	No	2007	No		Yes	Tamoxifen	No	>60	1	11.52	No
475	35	stage II	No	2007	No		No		No	<40	1	14.16	No
476	45	stage III	No	2007	Yes	FAC/FEC/AC	No		Yes	40-60	1	8.11	Yes
477	39		Yes	2007	Yes	FAC/FEC/AC	Yes	Tamoxifen	No	<40	1	14.35	Yes
478	50	stage I	No	2007	No		Yes	Tamoxifen	No	40-60	1	14.15	No
479	37	stage III	Yes	2007	Yes	FAC/FEC/AC	No		No	<40	1	14.15	Yes
480	60	stage III	Yes	2007	Yes	FAC/FEC/AC	Yes	AI	No	40-60	1	14.17	Yes
481	59	stage II	Yes	2007	Yes	FAC/FEC/AC	Yes	Tamoxifen	Yes	40-60	1	7.68	No
482	62	stage II	Yes	2007	Yes	FAC/FEC/AC	No		No	>60	1	1.98	No
483	58	stage II	No	2007	Yes	FAC/FEC/AC	Yes	Tamoxifen	No	40-60	1	13.9	No
484	41		No	2007	No		No		No	40-60	1	14.18	Yes
485	55		No	2007	Yes	FAC/FEC/AC	Yes	Tamoxifen	No	40-60	1	14.41	Yes
486	43	stage II	No	2007	Yes	FAC/FEC/AC	Yes		No	40-60	1	12.07	No
487	54	stage II	No	2007	Yes	FAC/FEC/AC	No		No	40-60	1	14.24	No
488	59	stage I	Yes	2007	No		Yes	Tamoxifen	No	40-60	1	13.67	No
489	69		No	2007	No		No		No	>60	1	14.3	Yes
490	61		Yes	2007	No		Yes	AI	No	>60	1	13.72	Yes
491	54	stage III	Yes	2007	Yes	FAC/FEC/AC	Yes	Tamoxifen	No	40-60	1	13.65	Yes
492	49	stage II	Yes	2007	Yes	FAC/FEC/AC	No		No	40-60	1	14.2	No
493	49		No	2007	Yes	AC-T	Yes	Tamoxifen	No	40-60	1	14.07	Yes
494	49	stage I	No	2007	No		Yes	Tamoxifen	No	40-60	1	14.35	No
495	57	stage II	No	2007	Yes	FAC/FEC/AC	Yes	Tamoxifen	No	40-60	1	13.71	No
496	78	stage II	No	2007	No		Yes	Tamoxifen	No	>60	1	12.9	No
497	64		No	2007	No		Yes	Tamoxifen	No	>60	1	11.18	Yes
498	64		No	2007	No		No		Yes	>60	1	10.2	Yes
499	70	stage III	Yes	2007	Yes	CMF	No		Yes	>60	1	1.36	Yes
500	44	stage II	No	2007	Yes	FAC/FEC/AC	No		No	40-60	1	14.32	No
501	46	stage III	Yes	2007	Yes	FAC/FEC/AC	Yes	Tamoxifen	Yes	40-60	1	9.11	Yes
502	43		No	2007	No		No		No	40-60	1	14.43	Yes
503	69		No	2007	No		No		No	>60	1	2.96	Yes
504	25	stage III	Yes	2007	Yes	CMF	No		No	<40	1	14.26	Yes
505	71	stage II	Yes	2007	No		Yes	Tamoxifen	No	>60	1	13.6	No
506	65	stage II	No	2007	Yes	CMF	No		No	>60	1	13.97	No
507	34	stage III	Yes	2007	Yes	FAC/FEC/AC	No		Yes	<40	1	1.05	Yes
508	52	stage III	No	2007	Yes	FAC/FEC/AC	Yes	AI	No	40-60	1	14.18	Yes
509	39	stage II	No	2007	Yes	FAC/FEC/AC	No		Yes	<40	1	1.69	No
510	54	stage I	No	2007	No		Yes	AI	No	40-60	1	13.59	No
511	42	stage IV	Yes	2007	Yes	AC-T	Yes	Tamoxifen	Yes	40-60	1	3.41	Yes
512	64	stage II	Yes	2007	Yes	FAC/FEC/AC	No		No	>60	1	14.18	No
513	36	stage II	Yes	2007	Yes	FAC/FEC/AC	Yes	Tamoxifen	No	<40	1	1.8	No
514	63	stage II	No	2007	Yes	FAC/FEC/AC	No		Yes	>60	1	0.32	No
515	54	stage II	No	2007	Yes	FAC/FEC/AC	No		No	40-60	1	10.57	No
516	40	stage III	No	2007	Yes	FAC/FEC/AC	No		No	40-60	1	14.43	Yes
517	62	stage II	No	2007	Yes	FAC/FEC/AC	No		Yes	>60	1	0.3	No
518	55	stage I	No	2007	Yes	FAC/FEC/AC	Yes	AI	No	40-60	1	14.23	No
519	38	stage I	No	2007	Yes	CMF	Yes	Tamoxifen	No	<40	1	13.58	No
520	53	stage I	Yes	2007	No		Yes	Tamoxifen	No	40-60	1	12.65	No
521	58		No	2007	No		No		Yes	40-60	1	0.09	Yes
522	50	stage I	No	2007	Yes	AC-T	No		No	40-60	1	10.11	No
523	69		No	2007	No		No		Yes	>60	1	8.78	Yes
524	51	stage I	No	2007	No		No		No	40-60	1	14.17	No
525	50	stage IV	Yes	2007	Yes	FAC/FEC/AC	No		Yes	40-60	1	0.48	Yes
526	53	stage II	No	2007	Yes	CMF	No		No	40-60	1	14.34	No
527	33	stage II	Yes	2007	Yes	AC-T	No		Yes	<40	1	9.83	No
528	46		No	2007	No		No		Yes	40-60	1	0.05	Yes
529	33	stage II	Yes	2007	No		No		Yes	<40	1	9.84	No
530	32		No	2007	Yes	CMF	No		Yes	<40	1	5.76	Yes
531	49	stage III	Yes	2007	Yes	FAC/FEC/AC	Yes	Tamoxifen	No	40-60	1	10.37	Yes
532	83	stage III	Yes	2007	No		No		Yes	>60	1	0.67	Yes
533	58	stage III	No	2007	Yes	FAC/FEC/AC	Yes	Tamoxifen	Yes	40-60	1	1.2	Yes
534	86	stage IV	Yes	2007	Yes	CMF	No		No	>60	1	13.72	Yes
535	38	stage II	Yes	2007	Yes	FAC/FEC/AC	No		No	<40	1	14.03	No
536	49	stage II	No	2007	No		No		No	40-60	1	14.49	No
537	42	stage I	Yes	2007	Yes	FAC/FEC/AC	Yes	Tamoxifen	No	40-60	1	9.45	No
538	50		Yes	2007	No		No		Yes	40-60	1	7.62	Yes
539	42	stage I	No	2007	No		Yes	Tamoxifen	No	40-60	1	14.43	No
540	53	stage II	No	2007	Yes	CMF	Yes	Tamoxifen	No	40-60	1	13.69	No
541	50		Yes	2007	Yes	FAC/FEC/AC	No		Yes	40-60	1	3.63	Yes
542	59	stage II	Yes	2007	Yes	FAC/FEC/AC	No		No	40-60	1	13.88	No
543	48	stage IV	No	2007	No		Yes	Tamoxifen	Yes	40-60	1	8.42	Yes
544	69	stage III	No	2007	Yes	FAC/FEC/AC	No		Yes	>60	1	2.08	Yes
545	42		Yes	2007	Yes	CMF	No		No	40-60	1	13.96	Yes
546	36	stage II	No	2007	Yes	FAC/FEC/AC	Yes	Tamoxifen	Yes	<40	1	2.19	No
547	59	stage II	No	2007	Yes	AC-T	No		No	40-60	1	13.84	No
548	60	stage II	Yes	2007	Yes	FAC/FEC/AC	Yes	Tamoxifen	No	40-60	1	13.79	No
549	54	stage II	Yes	2007	Yes	CMF	Yes	Tamoxifen	No	40-60	1	14.49	No
550	40	stage III	Yes	2007	Yes	FAC/FEC/AC	No		Yes	40-60	1	2.7	Yes
551	55	stage II	No	2007	Yes	FAC/FEC/AC	Yes	Tamoxifen	No	40-60	1	14.3	No
552	39	stage III	Yes	2007	Yes	FAC/FEC/AC	Yes	Tamoxifen	Yes	<40	1	4.21	Yes
553	40	stage II	Yes	2007	Yes	FAC/FEC/AC	No		Yes	40-60	1	2.17	No
554	56	stage II	No	2007	Yes	FAC/FEC/AC	Yes	AI	Yes	40-60	1	3.08	No
555	44	stage II	Yes	2007	No		Yes	Tamoxifen	No	40-60	1	13.78	No
556	72	stage II	No	2007	Yes	CMF	No		No	>60	1	13.88	No
557	45	stage I	Yes	2007	Yes	FAC/FEC/AC	No		No	40-60	1	6.87	No
558	59	stage I	No	2007	No		No		No	40-60	1	13.99	No
559	43	stage II	Yes	2007	Yes	FAC/FEC/AC	Yes	Tamoxifen	Yes	40-60	1	7.32	No
560	49	stage III	Yes	2007	Yes	FAC/FEC/AC	Yes	AI	No	40-60	1	9.92	Yes
561	35	stage III	Yes	2007	Yes	FAC/FEC/AC	Yes	Tamoxifen	No	<40	1	10.19	Yes
562	51	stage II	Yes	2007	Yes	FAC/FEC/AC	No		No	40-60	1	14.16	No
563	46	stage III	Yes	2007	Yes	FAC/FEC/AC	Yes	Tamoxifen	No	40-60	1	3.01	Yes
564	47	stage II	No	2007	Yes	FAC/FEC/AC	Yes	Tamoxifen	No	40-60	1	14.19	No
565	69	stage II	No	2007	Yes	CMF	No		No	>60	1	14.38	No
566	60	stage IV	Yes	2007	No		No		Yes	40-60	1	0.22	Yes
567	61	stage II	Yes	2007	Yes	CMF	No		Yes	>60	1	2.67	No
568	44	stage I	No	2007	Yes	CMF	No		No	40-60	1	14.03	No
569	75		No	2007	No		Yes	Tamoxifen	Yes	>60	1	1.82	Yes
570	65		Yes	2007	Yes	FAC/FEC/AC	Yes	Tamoxifen	Yes	>60	1	2	Yes
571	62		No	2007	No		No		No	>60	1	3.15	Yes
572	59	stage II	Yes	2007	Yes	AC-T	No		No	40-60	1	14.36	No
573	33	stage II	Yes	2007	Yes	FAC/FEC/AC	Yes	Tamoxifen	No	<40	1	14.22	No
574	47	stage II	No	2007	Yes	FAC/FEC/AC	Yes	Tamoxifen	No	40-60	1	14.22	No
575	64	stage II	Yes	2007	Yes	CMF	No		No	>60	1	4.63	No
576	42	stage II	No	2007	Yes	FAC/FEC/AC	Yes	Tamoxifen	No	40-60	1	13.88	No
577	48	stage III	Yes	2007	Yes	AC-T	Yes	Tamoxifen	No	40-60	1	14.43	Yes
578	37	stage I	Yes	2007	Yes	FAC/FEC/AC	Yes	Tamoxifen	No	<40	1	14.08	No
579	37	stage II	No	2007	Yes	FAC/FEC/AC	No		No	<40	1	14.26	No
580	53	stage II	No	2007	Yes	FAC/FEC/AC	No		Yes	40-60	1	4.38	No
581	48	stage II	Yes	2007	Yes	AC-T	No		No	40-60	1	14.07	No
582	68	stage III	No	2007	No		Yes	Tamoxifen	Yes	>60	1	0.42	Yes
583	64	stage III	Yes	2007	Yes	CMF	Yes	Tamoxifen	No	>60	1	13.67	Yes
584	46	stage II	Yes	2007	Yes	FAC/FEC/AC	No		No	40-60	1	13.57	No
585	51	stage III	No	2007	Yes	CMF	No		No	40-60	1	9.61	Yes
586	55	stage III	No	2007	Yes	FAC/FEC/AC	Yes	Tamoxifen	Yes	40-60	1	1.79	Yes
587	39	stage II	No	2007	Yes	FAC/FEC/AC	Yes	Tamoxifen	No	<40	1	14.28	No
588	47	stage II	Yes	2007	No		No		Yes	40-60	1	2.96	No
589	44	stage III	No	2007	Yes	FAC/FEC/AC	No		No	40-60	1	14.17	Yes
590	74	stage II	No	2007	No		Yes	Tamoxifen	Yes	>60	1	9.19	No
591	70	stage II	No	2007	No		Yes	Tamoxifen	No	>60	1	14.23	No
592	46	stage II	Yes	2007	Yes	FAC/FEC/AC	No		No	40-60	1	13.59	No
593	18		No	2007	No		No		Yes	<40	1	2.13	Yes
594	31	stage II	Yes	2007	Yes	FAC/FEC/AC	Yes	Tamoxifen	Yes	<40	1	2.27	No
595	66	stage II	Yes	2007	Yes	CMF	No		Yes	>60	1	6.25	No
596	61	stage III	Yes	2007	Yes	CMF	No		Yes	>60	1	0.89	Yes
597	56	stage II	No	2007	No		No		No	40-60	1	14.11	No
598	49	stage IV	No	2007	No		No		Yes	40-60	1	4.9	Yes
599	58	stage II	Yes	2007	Yes	CMF	Yes	Tamoxifen	No	40-60	1	11.19	No
600	49	stage II	No	2007	Yes	CMF	Yes	Tamoxifen	Yes	40-60	1	8	No
601	73	stage I	No	2007	No		No		No	>60	1	13.68	No
602	83	stage II	No	2007	No		No		No	>60	1	10.26	No
603	63	stage IV	No	2007	No		No		Yes	>60	1	0.17	Yes
604	45	stage II	Yes	2007	Yes	AC-T	Yes	Tamoxifen	No	40-60	1	13.98	No
605	44	stage III	Yes	2007	Yes	FAC/FEC/AC	Yes		No	40-60	1	12.53	Yes
606	50		Yes	2007	Yes	FAC/FEC/AC	Yes		No	40-60	1	14.35	Yes
607	45	stage II	Yes	2007	Yes	FAC/FEC/AC	Yes	Tamoxifen	No	40-60	1	14.3	No
608	63	stage II	No	2007	No		Yes	AI	No	>60	1	11.83	No
609	41	stage II	Yes	2007	Yes	CMF	Yes	Tamoxifen	No	40-60	1	14.05	No
610	51	stage II	Yes	2007	Yes	FAC/FEC/AC	Yes	AI	No	40-60	1	14.2	No
611	39		No	2007	No		Yes	AI	Yes	<40	1	6.37	Yes
612	51	stage I	Yes	2007	Yes	FAC/FEC/AC	Yes	Tamoxifen	No	40-60	1	14.28	No
613	70	stage II	No	2007	No		Yes	Tamoxifen	Yes	>60	1	10.58	No
614	76	stage II	No	2007	No		Yes	Tamoxifen	Yes	>60	1	4.71	No
615	41	stage II	Yes	2007	Yes	FAC/FEC/AC	Yes	Tamoxifen	No	40-60	1	14.37	No
616	42	stage II	Yes	2007	Yes	FAC/FEC/AC	Yes	Tamoxifen	Yes	40-60	1	4.52	No
617	55	stage III	No	2007	Yes	FAC/FEC/AC	Yes	Tamoxifen	No	40-60	1	2.37	Yes
618	33	stage II	Yes	2007	Yes	AC-T	Yes	Tamoxifen	No	<40	1	13.9	No
619	39		No	2007	Yes	FAC/FEC/AC	Yes	Tamoxifen	No	<40	1	14.4	Yes
620	41		Yes	2007	No		No		Yes	40-60	1	7.53	Yes
621	57	stage IV	No	2007	Yes	FAC/FEC/AC	Yes	Tamoxifen	Yes	40-60	1	1.81	Yes
622	59	stage III	Yes	2007	Yes	FAC/FEC/AC	Yes	Tamoxifen	Yes	40-60	1	3.25	Yes
623	45	stage II	Yes	2007	Yes	FAC/FEC/AC	Yes	Tamoxifen	No	40-60	1	9.09	No
624	57	stage II	No	2007	Yes	FAC/FEC/AC	No		No	40-60	1	14.35	No
625	56		No	2007	Yes	AC-T	Yes	AI	No	40-60	1	14.2	Yes
626	60	stage IV	Yes	2007	Yes	FAC/FEC/AC	Yes	Tamoxifen	Yes	40-60	1	1.63	Yes
627	54	stage IV	No	2007	No		Yes	AI	Yes	40-60	1	0.08	Yes
628	49	stage III	Yes	2007	Yes	FAC/FEC/AC	Yes	Tamoxifen	No	40-60	1	13.78	Yes
629	55	stage II	No	2007	Yes	AC-T	Yes	AI	No	40-60	1	14.13	No
630	52	stage II	No	2007	Yes	CMF	Yes	Tamoxifen	Yes	40-60	1	5.6	No
631	40	stage III	Yes	2007	Yes	FAC/FEC/AC	Yes	Tamoxifen	No	40-60	1	13.9	Yes
632	40	stage III	Yes	2007	Yes	FAC/FEC/AC	No		Yes	40-60	1	2.27	Yes
633	47	stage II	No	2007	No		Yes	Tamoxifen	No	40-60	1	13.89	No
634	65	stage III	No	2007	No		No		Yes	>60	1	0.46	Yes
635	29	stage II	Yes	2007	Yes	AC-T	Yes	Tamoxifen	No	<40	1	14.03	No
636	64		Yes	2007	No		No		No	>60	1	14.2	Yes
637	73	stage II	No	2007	No		Yes	Tamoxifen	No	>60	1	10.83	No
638	43	stage II	No	2007	No		Yes	Tamoxifen	No	40-60	1	14.08	No
639	38	stage III	Yes	2007	Yes	FAC/FEC/AC	Yes	Tamoxifen	No	<40	1	9.57	Yes
640	50		No	2007	No		No		No	40-60	1	13.55	Yes
641	46	stage III	No	2007	Yes	FAC/FEC/AC	No		Yes	40-60	1	3.43	Yes
642	50	stage II	Yes	2007	Yes	FAC/FEC/AC	Yes	Tamoxifen	No	40-60	1	13.77	No
643	55	stage I	Yes	2007	Yes	FAC/FEC/AC	Yes	Tamoxifen	No	40-60	1	14	No
644	65	stage I	No	2007	No		Yes	AI	No	>60	1	14.36	No
645	79	stage II	No	2007	No		No		Yes	>60	1	3.23	No
646	50	stage IV	Yes	2007	No		Yes	AI	Yes	40-60	1	1.31	Yes
647	43	stage II	No	2007	Yes	FAC/FEC/AC	Yes	Tamoxifen	No	40-60	1	14.2	No
648	42	stage II	Yes	2007	Yes	FAC/FEC/AC	Yes	Tamoxifen	Yes	40-60	1	6.79	No
649	43	stage II	Yes	2007	Yes	FAC/FEC/AC	No		No	40-60	1	13.7	No
650	48	stage III	Yes	2007	Yes	FAC/FEC/AC	Yes	Tamoxifen	No	40-60	1	14.01	Yes
651	56	stage I	No	2007	Yes	FAC/FEC/AC	Yes	Tamoxifen	No	40-60	1	13.71	No
652	63	stage IV	Yes	2007	Yes	CMF	Yes	Tamoxifen	Yes	>60	1	7.76	Yes
653	72		No	2007	No		Yes		No	>60	1	10.12	Yes
654	27	stage III	Yes	2007	Yes	FAC/FEC/AC	No		No	<40	1	14.22	Yes
655	65	stage I	No	2007	Yes	FAC/FEC/AC	No		Yes	>60	1	8.24	No
656	65		No	2007	No		Yes	Tamoxifen	No	>60	1	13.91	Yes
657	70		No	2007	No		No		No	>60	1	6.89	Yes
658	68		No	2007	No		No		Yes	>60	1	9.74	Yes
659	65	stage I	No	2007	No		Yes	AI	No	>60	1	14.23	No
660	45		No	2007	No		No		Yes	40-60	1	0.91	Yes
661	37	stage II	Yes	2007	Yes	FAC/FEC/AC	No		No	<40	1	13.79	No
662	49	stage II	No	2007	Yes	AC-T	No		No	40-60	1	9.22	No
663	53	stage II	Yes	2007	Yes	FAC/FEC/AC	Yes	Tamoxifen	No	40-60	1	14.02	No
664	49	stage III	No	2007	Yes	FAC/FEC/AC	No		Yes	40-60	1	3.51	Yes
665	53	stage II	Yes	2007	Yes	FAC/FEC/AC	No		No	40-60	1	14.3	No
666	49	stage IV	Yes	2007	No		Yes	Tamoxifen	Yes	40-60	1	4.91	Yes
667	66	stage I	No	2007	No		Yes	Tamoxifen	No	>60	1	13.99	No
668	51	stage II	Yes	2007	Yes	FAC/FEC/AC	Yes	Tamoxifen	No	40-60	1	13.74	No
669	45		Yes	2007	Yes	FAC/FEC/AC	Yes	Tamoxifen	Yes	40-60	1	1.63	Yes
670	50		No	2007	No		No		Yes	40-60	1	0.3	Yes
671	42	stage III	Yes	2007	Yes	FAC/FEC/AC	Yes	Tamoxifen	Yes	40-60	1	2.48	Yes
672	55	stage III	Yes	2007	Yes	FAC/FEC/AC	No		No	40-60	1	14.38	Yes
673	37	stage II	No	2007	Yes	FAC/FEC/AC	No		Yes	<40	1	5.29	No
674	56	stage II	No	2007	Yes	CMF	No		Yes	40-60	1	2.96	No
675	45	stage II	No	2007	Yes	FAC/FEC/AC	No		Yes	40-60	1	2.45	No
676	38		Yes	2007	Yes	AC-T	No		No	<40	1	14.3	Yes
677	51	stage II	No	2007	Yes	FAC/FEC/AC	Yes	Tamoxifen	No	40-60	1	13.9	No
678	42	stage I	Yes	2007	Yes	FAC/FEC/AC	Yes	Tamoxifen	No	40-60	1	14.45	No
679	48	stage II	No	2007	No		No		No	40-60	1	14.07	No
680	58		No	2007	Yes	FAC/FEC/AC	Yes	Tamoxifen	Yes	40-60	1	0.95	Yes
681	56	stage II	Yes	2008	Yes	FAC/FEC/AC	Yes	AI	No	40-60	1	13.48	No
682	72		No	2008	No		No		Yes	>60	1	0.12	Yes
683	56	stage IV	No	2008	Yes	FAC/FEC/AC	Yes		No	40-60	1	13.15	Yes
684	30	stage III	No	2008	Yes	FAC/FEC/AC	No		Yes	<40	1	0.41	Yes
685	57	stage II	Yes	2008	Yes	FAC/FEC/AC	Yes	Tamoxifen	No	40-60	1	12.83	No
686	79	stage IV	No	2008	No		Yes	Tamoxifen	Yes	>60	1	0.9	Yes
687	90	stage III	Yes	2008	No		Yes	Tamoxifen	Yes	>60	1	1.56	Yes
688	36		Yes	2008	No		No		No	<40	1	12.69	Yes
689	63	stage I	Yes	2008	Yes	FAC/FEC/AC	Yes	Tamoxifen	Yes	>60	1	5.86	No
690	49	stage III	Yes	2008	Yes	FAC/FEC/AC	Yes	Tamoxifen	Yes	40-60	1	5.93	Yes
691	51	stage II	No	2008	Yes	FAC/FEC/AC	Yes	Tamoxifen	No	40-60	1	13.5	No
692	51		Yes	2008	Yes	FAC/FEC/AC	No		Yes	40-60	1	5.98	Yes
693	50	stage III	Yes	2008	Yes	FAC/FEC/AC	Yes	Tamoxifen	No	40-60	1	13.37	Yes
694	71	stage II	No	2008	Yes	FAC/FEC/AC	No		Yes	>60	1	7.72	No
695	46		Yes	2008	Yes	FAC/FEC/AC	Yes	Tamoxifen	Yes	40-60	1	1.65	Yes
696	44		Yes	2008	No		No		No	40-60	1	12.82	Yes
697	44	stage I	No	2008	Yes	CMF	Yes	Tamoxifen	No	40-60	1	12.81	No
698	38	stage II	Yes	2008	Yes	CMF	Yes	Tamoxifen	Yes	<40	1	2.56	No
699	42	stage III	Yes	2008	Yes	FAC/FEC/AC	No		Yes	40-60	1	5.94	Yes
700	51		Yes	2008	No		No		No	40-60	1	13.17	Yes
701	29	stage II	Yes	2008	Yes	FAC/FEC/AC	No		No	<40	1	13.43	No
702	47		No	2008	Yes	FAC/FEC/AC	No		Yes	40-60	1	2.6	Yes
703	56	stage III	No	2008	Yes	FAC/FEC/AC	Yes		Yes	40-60	1	7.3	Yes
704	64	stage II	No	2008	No		No		Yes	>60	1	1.66	No
705	57	stage III	No	2008	Yes	FAC/FEC/AC	No		Yes	40-60	1	6.52	Yes
706	37		Yes	2008	Yes	AC-T	No		No	<40	1	13.25	Yes
707	48	stage II	No	2008	Yes	FAC/FEC/AC	Yes	AI	No	40-60	1	12.88	No
708	55		Yes	2008	Yes	AC-T	Yes	Tamoxifen	No	40-60	1	13.3	Yes
709	50	stage I	No	2008	No		Yes	Tamoxifen	No	40-60	1	13.08	No
710	54	stage I	Yes	2008	Yes	FAC/FEC/AC	No		No	40-60	1	12.88	No
711	50	stage II	No	2008	Yes	FAC/FEC/AC	Yes	Tamoxifen	No	40-60	1	12.98	No
712	64		Yes	2008	No		No		Yes	>60	1	0.11	Yes
713	59	stage III	Yes	2008	Yes	FAC/FEC/AC	Yes	Tamoxifen	Yes	40-60	1	1.08	Yes
714	57	stage III	Yes	2008	Yes	AC-T	Yes	Tamoxifen	Yes	40-60	1	4.9	Yes
715	47	stage II	No	2008	Yes	FAC/FEC/AC	Yes		No	40-60	1	10.08	No
716	49	stage I	No	2008	Yes	FAC/FEC/AC	No		No	40-60	1	13.53	No
717	50	stage II	Yes	2008	Yes	FAC/FEC/AC	Yes	Tamoxifen	No	40-60	1	12.78	No
718	59	stage I	No	2008	No		No		No	40-60	1	13.23	No
719	48	stage IV	No	2008	Yes	AC-T	No		Yes	40-60	1	1.26	Yes
720	57	stage I	No	2008	No		Yes	Tamoxifen	No	40-60	1	12.63	No
721	75	stage IV	Yes	2008	No		Yes	AI	Yes	>60	1	0.27	Yes
722	57	stage I	Yes	2008	No		No		No	40-60	1	13.01	No
723	74	stage II	Yes	2008	Yes	CMF	No		Yes	>60	1	5.6	No
724	43	stage II	Yes	2008	Yes	FAC/FEC/AC	Yes	Tamoxifen	No	40-60	1	12.8	No
725	40	stage III	Yes	2008	Yes	FAC/FEC/AC	No		Yes	40-60	1	1.44	Yes
726	53	stage I	Yes	2008	No		No		Yes	40-60	1	5.58	No
727	33	stage II	Yes	2008	Yes	FAC/FEC/AC	Yes	Tamoxifen	No	<40	1	13.52	No
728	45	stage II	Yes	2008	Yes	FAC/FEC/AC	Yes	Tamoxifen	No	40-60	1	13.03	No
729	59	stage III	Yes	2008	Yes	FAC/FEC/AC	No		Yes	40-60	1	0.92	Yes
730	40	stage III	Yes	2008	Yes	FAC/FEC/AC	Yes	Tamoxifen	No	40-60	1	13.36	Yes
731	52	stage III	Yes	2008	Yes	FAC/FEC/AC	Yes	Tamoxifen	No	40-60	1	12.61	Yes
732	51	stage III	Yes	2008	Yes	AC-T	Yes	Tamoxifen	Yes	40-60	1	2.87	Yes
733	53	stage I	No	2008	No		Yes	Tamoxifen	No	40-60	1	12.88	No
734	71		Yes	2008	Yes	FAC/FEC/AC	No		Yes	>60	1	1.27	Yes
735	40	stage II	Yes	2008	Yes	FAC/FEC/AC	Yes	Tamoxifen	No	40-60	1	13.07	No
736	50	stage III	Yes	2008	Yes	CMF	Yes	Tamoxifen	Yes	40-60	1	3.87	Yes
737	72	stage II	No	2008	No		Yes	Tamoxifen	Yes	>60	1	6.27	No
738	52	stage I	No	2008	Yes	FAC/FEC/AC	No		No	40-60	1	13.27	No
739	53		Yes	2008	Yes	FAC/FEC/AC	No		Yes	40-60	1	1.85	Yes
740	30		Yes	2008	Yes	CMF	Yes	Tamoxifen	Yes	<40	1	2.57	Yes
741	49	stage II	Yes	2008	Yes	FAC/FEC/AC	Yes		No	40-60	1	12.63	No
742	45		No	2008	No		No		Yes	40-60	1	0.35	Yes
743	44	stage II	Yes	2008	Yes	AC-T	Yes	Tamoxifen	No	40-60	1	13.1	No
744	52	stage III	Yes	2008	No		Yes	Tamoxifen	Yes	40-60	1	0.49	Yes
745	60	stage III	Yes	2008	Yes	CMF	No		Yes	40-60	1	7.29	Yes
746	56		No	2008	No		No		No	40-60	1	13.21	Yes
747	39	stage II	Yes	2008	Yes	FAC/FEC/AC	Yes	Tamoxifen	No	<40	1	13.21	No
748	49	stage I	Yes	2008	Yes	AC-T	Yes	Tamoxifen	No	40-60	1	13.05	No
749	44		No	2008	Yes	FAC/FEC/AC	No		No	40-60	1	12.57	Yes
750	38		No	2008	No		No		No	<40	1	13.23	Yes
751	78	stage II	No	2008	No		No		Yes	>60	1	5.71	No
752	57		Yes	2008	Yes	FAC/FEC/AC	Yes	Tamoxifen	Yes	40-60	1	0.35	Yes
753	65	stage II	No	2008	Yes	CMF	Yes	AI	No	>60	1	11.45	No
754	87	stage III	Yes	2008	No		No		Yes	>60	1	0.94	Yes
755	59	stage II	No	2008	No		Yes	Tamoxifen	No	40-60	1	12.63	No
756	38	stage I	No	2008	Yes	FAC/FEC/AC	Yes	Tamoxifen	No	<40	1	12.7	No
757	35	stage II	Yes	2008	Yes	CMF	Yes		No	<40	1	13.3	No
758	36		Yes	2008	Yes	FAC/FEC/AC	Yes		No	<40	1	13.15	Yes
759	30	stage III	No	2008	Yes	FAC/FEC/AC	No		No	<40	1	12.69	Yes
760	47	stage III	No	2008	Yes	FAC/FEC/AC	Yes	Tamoxifen	No	40-60	1	12.93	Yes
761	52	stage III	Yes	2008	Yes	FAC/FEC/AC	Yes	Tamoxifen	Yes	40-60	1	1.8	Yes
762	53	stage I	Yes	2008	Yes	FAC/FEC/AC	No		Yes	40-60	1	7.72	No
763	60	stage III	Yes	2008	Yes	FAC/FEC/AC	No		No	40-60	1	9.38	Yes
764	54	stage III	Yes	2008	Yes	FAC/FEC/AC	No		Yes	40-60	1	2.78	Yes
765	45	stage III	Yes	2008	Yes	AC-T	No		Yes	40-60	1	1.61	Yes
766	54	stage III	Yes	2008	No		Yes	Tamoxifen	Yes	40-60	1	4.86	Yes
767	48	stage II	Yes	2008	Yes	FAC/FEC/AC	No		No	40-60	1	12.89	No
768	27	stage II	No	2008	Yes	FAC/FEC/AC	Yes	Tamoxifen	No	<40	1	11.5	No
769	55		No	2008	No		No		No	40-60	1	12.84	Yes
770	46	stage II	No	2008	Yes	FAC/FEC/AC	No		No	40-60	1	12.82	No
771	85		No	2008	No		No		Yes	>60	1	4.96	Yes
772	34	stage III	Yes	2008	Yes	FAC/FEC/AC	No		No	<40	1	13.06	Yes
773	48	stage IV	Yes	2008	No		No		Yes	40-60	1	0.69	Yes
774	56	stage III	No	2008	Yes	FAC/FEC/AC	Yes	AI	No	40-60	1	12.7	Yes
775	70	stage IV	Yes	2008	Yes	FAC/FEC/AC	No		Yes	>60	1	1.71	Yes
776	52	stage III	Yes	2008	Yes	FAC/FEC/AC	Yes	Tamoxifen	Yes	40-60	1	0.97	Yes
777	57	stage IV	Yes	2008	Yes	FAC/FEC/AC	Yes		Yes	40-60	1	3.45	Yes
778	33	stage II	No	2008	Yes	FAC/FEC/AC	Yes	Tamoxifen	No	<40	1	12.99	No
779	54	stage II	Yes	2008	Yes	FAC/FEC/AC	No		No	40-60	1	12.97	No
780	56	stage II	No	2008	Yes	FAC/FEC/AC	No		Yes	40-60	1	3.55	No
781	44	stage III	No	2008	Yes	FAC/FEC/AC	Yes	Tamoxifen	No	40-60	1	13.12	Yes
782	51	stage II	Yes	2008	No		Yes	Tamoxifen	No	40-60	1	12.71	No
783	48		Yes	2008	Yes	FAC/FEC/AC	Yes	Tamoxifen	No	40-60	1	12.66	Yes
784	53	stage II	Yes	2008	No		No		Yes	40-60	1	4.58	No
785	50		No	2008	Yes	CMF	Yes	AI	No	40-60	1	13.2	Yes
786	37	stage II	No	2008	Yes	FAC/FEC/AC	Yes	Tamoxifen	No	<40	1	10.6	No
787	41	stage II	No	2008	Yes	FAC/FEC/AC	No		No	40-60	1	13.06	No
788	65	stage III	No	2008	Yes	AC-T	Yes	Tamoxifen	Yes	>60	1	4.38	Yes
789	48		Yes	2008	No		No		No	40-60	1	12.61	Yes
790	63	stage II	Yes	2008	No		No		No	>60	1	12.83	No
791	48	stage II	No	2008	Yes	AC-T	No		No	40-60	1	13.19	No
792	61	stage III	Yes	2008	Yes	CMF	No		Yes	>60	1	1	Yes
793	43	stage IV	Yes	2008	Yes	FAC/FEC/AC	No		Yes	40-60	1	2.17	Yes
794	36	stage II	Yes	2008	Yes	FAC/FEC/AC	Yes	Tamoxifen	Yes	<40	1	7.29	No
795	45	stage II	Yes	2008	Yes	FAC/FEC/AC	No		Yes	40-60	1	3.16	No
796	45	stage I	No	2008	Yes	FAC/FEC/AC	No		No	40-60	1	12.63	No
797	47	stage I	No	2008	Yes	FAC/FEC/AC	No		No	40-60	1	12.88	No
798	54	stage I	No	2008	Yes	AC-T	No		No	40-60	1	12.82	No
799	48	stage III	Yes	2008	Yes	FAC/FEC/AC	Yes	Tamoxifen	No	40-60	1	13.21	Yes
800	50	stage II	Yes	2008	No		No		No	40-60	1	12.89	No
801	42	stage II	No	2008	Yes	FAC/FEC/AC	No		No	40-60	1	13.34	No
802	53	stage III	Yes	2008	Yes	FAC/FEC/AC	No		Yes	40-60	1	1.44	Yes
803	52		No	2008	No		Yes		Yes	40-60	1	1.48	Yes
804	42	stage III	Yes	2008	No		No		No	40-60	1	12.63	Yes
805	45	stage III	No	2008	Yes	FAC/FEC/AC	No		Yes	40-60	1	3.04	Yes
806	61	stage I	No	2008	Yes	FAC/FEC/AC	Yes	Tamoxifen	No	>60	1	13.07	No
807	70	stage II	Yes	2008	Yes	CMF	Yes	Tamoxifen	Yes	>60	1	5.58	No
808	52	stage III	Yes	2008	Yes	FAC/FEC/AC	No		Yes	40-60	1	4.71	Yes
809	52	stage II	No	2008	Yes	FAC/FEC/AC	Yes	Tamoxifen	No	40-60	1	13.02	No
810	39		No	2008	Yes	FAC/FEC/AC	Yes	Tamoxifen	Yes	<40	1	5.82	Yes
811	53		No	2008	Yes	AC-T	No		No	40-60	1	13.13	Yes
812	48	stage I	No	2008	No		Yes	Tamoxifen	No	40-60	1	13.2	No
813	37	stage III	Yes	2008	Yes	AC-T	Yes	Tamoxifen	No	<40	1	13.48	Yes
814	36	stage II	No	2008	Yes	FAC/FEC/AC	Yes	Tamoxifen	Yes	<40	1	3.79	No
815	28	stage III	Yes	2008	Yes	FAC/FEC/AC	No		No	<40	1	12.9	Yes
816	58	stage II	Yes	2008	Yes	FAC/FEC/AC	Yes	Tamoxifen	No	40-60	1	11.27	No
817	50	stage I	No	2008	No		Yes	Tamoxifen	No	40-60	1	13.5	No
818	40	stage II	Yes	2008	Yes	FAC/FEC/AC	Yes	Tamoxifen	No	40-60	1	12.87	No
819	47	stage I	No	2008	No		Yes	Tamoxifen	No	40-60	1	13.41	No
820	51	stage II	No	2008	Yes	FAC/FEC/AC	No		Yes	40-60	1	4.13	No
821	48	stage III	No	2008	Yes	FAC/FEC/AC	No		No	40-60	1	13.05	Yes
822	34	stage II	Yes	2008	Yes	FAC/FEC/AC	Yes	Tamoxifen	No	<40	1	13	No
823	41	stage II	Yes	2008	Yes	FAC/FEC/AC	No		No	40-60	1	13.5	No
824	54	stage II	No	2008	No		Yes	Tamoxifen	Yes	40-60	1	2.59	No
825	45	stage II	No	2008	Yes	FAC/FEC/AC	Yes		No	40-60	1	12.81	No
826	49	stage II	Yes	2008	Yes	FAC/FEC/AC	Yes	AI	No	40-60	1	13.36	No
827	30	stage II	No	2008	Yes	FAC/FEC/AC	Yes	Tamoxifen	No	<40	1	13.21	No
828	79	stage II	No	2008	No		Yes		No	>60	1	11.12	No
829	38	stage II	Yes	2008	Yes	FAC/FEC/AC	Yes	Tamoxifen	No	<40	1	13.12	No
830	52	stage III	Yes	2008	Yes	AC-T	No		Yes	40-60	1	1.75	Yes
831	52	stage II	No	2008	Yes	FAC/FEC/AC	Yes	Tamoxifen	No	40-60	1	13.44	No
832	48		Yes	2008	Yes	FAC/FEC/AC	No		Yes	40-60	1	3.75	Yes
833	58	stage I	No	2008	Yes	FAC/FEC/AC	No		Yes	40-60	1	8.77	No
834	45	stage I	Yes	2008	Yes	FAC/FEC/AC	Yes	Tamoxifen	No	40-60	1	9.63	No
835	52	stage I	Yes	2008	No		Yes	Tamoxifen	No	40-60	1	12.61	No
836	39	stage II	Yes	2008	Yes	FAC/FEC/AC	Yes	Tamoxifen	No	<40	1	10.36	No
837	47	stage III	No	2008	Yes	AC-T	Yes		Yes	40-60	1	4.72	Yes
838	40		No	2008	No		No		Yes	40-60	1	0.48	Yes
839	54		No	2008	No		No		Yes	40-60	1	2.04	Yes
840	45		Yes	2008	No		Yes	Tamoxifen	No	40-60	1	12.54	Yes
841	42		No	2008	Yes	FAC/FEC/AC	Yes	AI	No	40-60	1	13.44	Yes
842	57	stage II	No	2008	Yes	FAC/FEC/AC	No		No	40-60	1	13.26	No
843	57	stage II	No	2008	Yes	FAC/FEC/AC	Yes	Tamoxifen	No	40-60	1	12.71	No
844	41	stage I	No	2008	No		Yes	Tamoxifen	No	40-60	1	13.35	No
845	57	stage II	Yes	2008	Yes	FAC/FEC/AC	Yes	Tamoxifen	No	40-60	1	13.38	No
846	60	stage I	No	2008	Yes	FAC/FEC/AC	No		No	40-60	1	12.63	No
847	53	stage III	No	2008	Yes	FAC/FEC/AC	No		Yes	40-60	1	0.73	Yes
848	37		No	2008	No		No		No	<40	1	13.33	Yes
849	46		No	2008	Yes	FAC/FEC/AC	No		No	40-60	1	12.56	Yes
850	36	stage II	Yes	2008	Yes	AC-T	No		No	<40	1	13.18	No
851	45		Yes	2008	Yes	FAC/FEC/AC	Yes	Tamoxifen	No	40-60	1	12.65	Yes
852	55	stage II	Yes	2008	Yes	FAC/FEC/AC	Yes	Tamoxifen	No	40-60	1	12.84	No
853	72	stage II	Yes	2008	Yes	CMF	No		No	>60	1	11.92	No
854	54	stage II	Yes	2008	No		Yes	Tamoxifen	No	40-60	1	12.84	No
855	72	stage II	No	2008	Yes	FAC/FEC/AC	Yes	AI	No	>60	1	12.7	No
856	51	stage II	No	2008	Yes	FAC/FEC/AC	No		No	40-60	1	13.49	No
857	50	stage II	Yes	2008	Yes	FAC/FEC/AC	Yes	Tamoxifen	Yes	40-60	1	5.71	No
858	47	stage III	Yes	2008	No		Yes	Tamoxifen	No	40-60	1	12.61	Yes
859	80	stage IV	No	2008	No		Yes	Tamoxifen	Yes	>60	1	0.47	Yes
860	61		No	2008	No		No		No	>60	1	13.53	Yes
861	39	stage II	Yes	2008	Yes	FAC/FEC/AC	Yes		No	<40	1	13.46	No
862	49	stage II	Yes	2008	Yes	FAC/FEC/AC	Yes	Tamoxifen	Yes	40-60	1	7.5	No
863	44	stage I	No	2008	No		Yes	Tamoxifen	No	40-60	1	12.78	No
864	49	stage II	Yes	2008	Yes	FAC/FEC/AC	Yes	Tamoxifen	No	40-60	1	12.87	No
865	61	stage II	No	2008	No		Yes	Tamoxifen	No	>60	1	12.7	No
866	57		No	2008	No		No		No	40-60	1	12.98	Yes
867	56		Yes	2008	Yes	AC-T	Yes	Tamoxifen	No	40-60	1	12.7	Yes
868	53		Yes	2008	No		No		No	40-60	1	13.04	Yes
869	43	stage III	Yes	2008	Yes	FAC/FEC/AC	Yes	Tamoxifen	Yes	40-60	1	6.38	Yes
870	57	stage II	No	2008	No		No		No	40-60	1	13.52	No
871	74	stage III	Yes	2008	No		Yes	Tamoxifen	Yes	>60	1	2.22	Yes
872	49		No	2008	No		No		Yes	40-60	1	0.82	Yes
873	51		No	2008	Yes	CMF	Yes	AI	No	40-60	1	11.08	Yes
874	49	stage III	Yes	2008	Yes	FAC/FEC/AC	No		Yes	40-60	1	1.37	Yes
875	41	stage II	Yes	2008	Yes	FAC/FEC/AC	Yes		Yes	40-60	1	7.66	No
876	45	stage III	Yes	2008	Yes	AC-T	No		Yes	40-60	1	2.57	Yes
877	49	stage I	No	2008	Yes	FAC/FEC/AC	Yes	Tamoxifen	No	40-60	1	12.79	No
878	59	stage II	No	2008	Yes	FAC/FEC/AC	Yes	Tamoxifen	No	40-60	1	13.34	No
879	58	stage II	No	2008	Yes	CMF	Yes	Tamoxifen	Yes	40-60	1	8.9	No
880	52	stage IV	No	2008	Yes	FAC/FEC/AC	No		No	40-60	1	13.19	Yes
881	45		No	2008	No		No		No	40-60	1	9.8	Yes
882	38	stage II	Yes	2008	Yes	FAC/FEC/AC	Yes	Tamoxifen	No	<40	1	12.74	No
883	54		No	2008	No		Yes	Tamoxifen	No	40-60	1	13.42	Yes
884	51	stage II	Yes	2008	Yes	FAC/FEC/AC	Yes	Tamoxifen	No	40-60	1	13.36	No
885	45	stage II	Yes	2008	Yes	FAC/FEC/AC	No		No	40-60	1	12.84	No
886	54	stage II	No	2008	Yes	AC-T	No		No	40-60	1	13.51	No
887	65	stage II	No	2008	No		Yes	Tamoxifen	No	>60	1	13.38	No
888	49	stage III	Yes	2008	Yes	FAC/FEC/AC	No		Yes	40-60	1	1.65	Yes
889	67		Yes	2008	No		Yes	AI	No	>60	1	13.31	Yes
890	51		No	2008	No		No		No	40-60	1	13.53	Yes
891	48	stage III	Yes	2008	Yes	FAC/FEC/AC	Yes	Tamoxifen	No	40-60	1	13.11	Yes
892	49	stage I	No	2008	Yes	FAC/FEC/AC	Yes	Tamoxifen	No	40-60	1	13.4	No
893	37	stage II	Yes	2008	Yes	FAC/FEC/AC	No		No	<40	1	13.26	No
894	59	stage II	No	2008	Yes	AC-T	Yes	AI	Yes	40-60	1	6.62	No
895	47	stage II	Yes	2008	No		Yes	Tamoxifen	No	40-60	1	13.42	No
896	63	stage II	Yes	2008	Yes	AC-T	Yes	AI	No	>60	1	12.94	No
897	60	stage III	Yes	2008	Yes	FAC/FEC/AC	Yes	Tamoxifen	Yes	40-60	1	2.15	Yes
898	51	stage I	No	2008	Yes	FAC/FEC/AC	Yes	AI	No	40-60	1	13.26	No
899	55	stage II	No	2008	Yes	AC-T	Yes	Tamoxifen	Yes	40-60	1	5.92	No
900	55		Yes	2008	Yes	FAC/FEC/AC	No		Yes	40-60	1	6.53	Yes
901	45		Yes	2008	Yes	FAC/FEC/AC	No		Yes	40-60	1	6.28	Yes
902	40		Yes	2008	Yes	FAC/FEC/AC	Yes	Tamoxifen	No	40-60	1	12.79	Yes
903	50	stage III	No	2008	Yes	FAC/FEC/AC	No		Yes	40-60	1	0.33	Yes
904	45		No	2008	Yes	FAC/FEC/AC	Yes	Tamoxifen	No	40-60	1	13.45	Yes
905	41	stage IV	Yes	2008	Yes	FAC/FEC/AC	Yes	Tamoxifen	Yes	40-60	1	2.5	Yes
906	32	stage II	Yes	2008	Yes	AC-T	Yes	Tamoxifen	Yes	<40	1	3.54	No
907	68	stage II	No	2008	No		No		Yes	>60	1	8.8	No
908	51	stage III	Yes	2008	Yes	FAC/FEC/AC	Yes		Yes	40-60	1	4.72	Yes
909	31	stage II	Yes	2008	Yes	FAC/FEC/AC	Yes	Tamoxifen	Yes	<40	1	4.09	No
910	61	stage II	No	2008	Yes	AC-T	Yes	AI	No	>60	1	13.17	No
911	52	stage I	No	2008	Yes	CMF	No		No	40-60	1	12.56	No
912	51		Yes	2008	Yes	FAC/FEC/AC	No		Yes	40-60	1	1.18	Yes
913	40	stage I	No	2008	Yes	CMF	Yes	Tamoxifen	No	40-60	1	13.19	No
914	44	stage III	No	2008	Yes	FAC/FEC/AC	No		Yes	40-60	1	1.62	Yes
915	53	stage II	Yes	2008	Yes	FAC/FEC/AC	Yes	Tamoxifen	No	40-60	1	13.23	No
916	50		No	2008	No		No		No	40-60	1	13.5	Yes
917	37		Yes	2008	Yes	FAC/FEC/AC	No		Yes	<40	1	1.28	Yes
918	56	stage IV	Yes	2008	Yes	FAC/FEC/AC	No		Yes	40-60	1	1.29	Yes
919	45	stage II	No	2008	Yes	CMF	Yes	Tamoxifen	No	40-60	1	12.8	No
920	54	stage II	No	2008	Yes	CMF	No		No	40-60	1	13.03	No
921	69	stage III	Yes	2008	Yes	CMF	No		Yes	>60	1	1.33	Yes
922	42	stage I	Yes	2008	Yes	FAC/FEC/AC	No		Yes	40-60	1	2.51	No
923	49	stage II	Yes	2008	Yes	AC-T	No		No	40-60	1	12.9	No
924	65	stage II	No	2008	Yes	FAC/FEC/AC	No		Yes	>60	1	1.43	No
925	50		Yes	2008	Yes	FAC/FEC/AC	No		No	40-60	1	13.38	Yes
926	30		No	2008	No		No		No	<40	1	12.87	Yes
927	53		No	2008	Yes	FAC/FEC/AC	No		Yes	40-60	1	2.55	Yes
928	70	stage IV	Yes	2008	Yes	CMF	Yes	AI	Yes	>60	1	6.04	Yes
929	49		Yes	2008	Yes	AC-T	No		No	40-60	1	13.4	Yes
930	37	stage III	No	2008	Yes	FAC/FEC/AC	No		Yes	<40	1	1.77	Yes
931	52		Yes	2008	No		Yes	Tamoxifen	No	40-60	1	13.17	Yes
932	39	stage III	Yes	2008	Yes	FAC/FEC/AC	No		Yes	<40	1	1.17	Yes
933	47	stage III	No	2008	No		No		Yes	40-60	1	0.71	Yes
934	52	stage I	No	2008	Yes	CMF	Yes	Tamoxifen	No	40-60	1	13.48	No
935	46	stage III	Yes	2008	Yes	FAC/FEC/AC	No		No	40-60	1	13.01	Yes
936	27		Yes	2008	Yes	FAC/FEC/AC	No		Yes	<40	1	1.13	Yes
937	45		No	2008	No		No		Yes	40-60	1	4.25	Yes
938	53		No	2008	Yes	FAC/FEC/AC	Yes	AI	No	40-60	1	13.12	Yes
939	41	stage II	Yes	2008	Yes	FAC/FEC/AC	Yes	Tamoxifen	No	40-60	1	13.51	No
940	36	stage II	Yes	2008	Yes	FAC/FEC/AC	No		No	<40	1	13.02	No
941	53	stage II	Yes	2008	Yes	AC-T	No		No	40-60	1	12.96	No
942	67	stage III	Yes	2008	Yes	FAC/FEC/AC	Yes	AI	No	>60	1	13.13	Yes
943	35		Yes	2008	Yes	FAC/FEC/AC	No		No	<40	1	13.03	Yes
944	58		No	2008	Yes	FAC/FEC/AC	No		No	40-60	1	12.79	Yes
945	49	stage II	Yes	2008	Yes	FAC/FEC/AC	No		No	40-60	1	13.39	No
946	53	stage IV	No	2008	Yes	FAC/FEC/AC	No		Yes	40-60	1	1.65	Yes
947	55		Yes	2008	Yes	FAC/FEC/AC	No		Yes	40-60	1	1.25	Yes
948	51	stage II	Yes	2008	Yes	FAC/FEC/AC	Yes	Tamoxifen	No	40-60	1	13.11	No
949	77	stage IV	No	2008	Yes	AC-T	Yes	Tamoxifen	Yes	>60	1	6.84	Yes
950	38	stage II	No	2008	Yes	FAC/FEC/AC	Yes	Tamoxifen	No	<40	1	13.3	No
951	57		No	2008	No		No		Yes	40-60	1	0.32	Yes
952	47	stage II	Yes	2008	Yes	FAC/FEC/AC	No		No	40-60	1	13.26	No
953	47	stage III	Yes	2008	Yes	FAC/FEC/AC	No		No	40-60	1	13.43	Yes
954	44	stage I	Yes	2008	Yes	FAC/FEC/AC	No		No	40-60	1	13.51	No
955	58	stage I	No	2008	Yes	FAC/FEC/AC	No		No	40-60	1	13.18	No
956	43	stage I	No	2008	No		Yes	Tamoxifen	No	40-60	1	12.96	No
957	48	stage II	Yes	2008	No		Yes	Tamoxifen	No	40-60	1	13.38	No
958	42	stage II	No	2008	Yes	FAC/FEC/AC	Yes	Tamoxifen	No	40-60	1	12.71	No
959	27	stage III	Yes	2008	Yes	FAC/FEC/AC	No		Yes	<40	1	1.42	Yes
960	53	stage II	No	2008	Yes	FAC/FEC/AC	Yes	Tamoxifen	No	40-60	1	12.54	No
961	54		No	2008	No		No		Yes	40-60	1	1.61	Yes
962	80	stage IV	No	2008	Yes	FAC/FEC/AC	Yes	Tamoxifen	Yes	>60	1	1.44	Yes
963	52	stage I	Yes	2008	Yes	FAC/FEC/AC	Yes		No	40-60	1	12.71	No
964	70		Yes	2008	Yes	AC-T	No		Yes	>60	1	0.83	Yes
965	46		No	2008	No		Yes	Tamoxifen	No	40-60	1	13.53	Yes
966	51	stage II	Yes	2008	Yes	FAC/FEC/AC	No		No	40-60	1	13.09	No
967	48	stage I	Yes	2008	No		Yes	Tamoxifen	No	40-60	1	13.42	No
968	55	stage II	Yes	2008	No		No		No	40-60	1	12.63	No
969	46	stage II	No	2008	Yes	FAC/FEC/AC	Yes	Tamoxifen	No	40-60	1	13.07	No
970	59	stage I	Yes	2008	Yes	FAC/FEC/AC	Yes	Tamoxifen	Yes	40-60	1	9.86	No
971	52	stage II	Yes	2008	Yes	FAC/FEC/AC	Yes	Tamoxifen	Yes	40-60	1	8.86	No
972	46	stage II	Yes	2008	Yes	FAC/FEC/AC	No		Yes	40-60	1	2.29	No
973	56	stage II	Yes	2008	Yes	AC-T	No		Yes	40-60	1	1.15	No
974	43	stage III	Yes	2008	Yes	FAC/FEC/AC	No		Yes	40-60	1	4.19	Yes
975	45	stage II	No	2008	No		Yes	Tamoxifen	Yes	40-60	1	6.67	No
976	52		Yes	2008	Yes	AC-T	No		Yes	40-60	1	6.08	Yes
977	40	stage II	Yes	2008	Yes	AC-T	No		No	40-60	1	13.36	No
978	46	stage II	Yes	2008	Yes	FAC/FEC/AC	Yes	Tamoxifen	No	40-60	1	13.13	No
979	51	stage II	Yes	2008	Yes	FAC/FEC/AC	No		Yes	40-60	1	8.18	No
980	57	stage III	No	2008	Yes	FAC/FEC/AC	No		No	40-60	1	12.9	Yes
981	53	stage II	Yes	2008	Yes	FAC/FEC/AC	Yes	Tamoxifen	No	40-60	1	13.41	No
982	69		No	2008	Yes	AC-T	Yes	AI	No	>60	1	13.4	Yes
983	50	stage II	Yes	2008	Yes	FAC/FEC/AC	No		Yes	40-60	1	5.03	No
984	30	stage II	Yes	2008	Yes	FAC/FEC/AC	Yes	Tamoxifen	Yes	<40	1	8.34	No
985	47	stage II	Yes	2008	Yes	FAC/FEC/AC	Yes	Tamoxifen	No	40-60	1	12.98	No
986	53	stage I	Yes	2008	Yes	AC-T	Yes	Tamoxifen	No	40-60	1	13.15	No
987	52	stage III	No	2008	No		Yes	Tamoxifen	No	40-60	1	13.07	Yes
988	63	stage II	Yes	2008	Yes	FAC/FEC/AC	Yes	Tamoxifen	Yes	>60	1	2.57	No
989	73	stage I	No	2008	No		Yes	AI	No	>60	1	12.75	No
990	60		No	2008	Yes	FAC/FEC/AC	Yes	Tamoxifen	Yes	40-60	1	6.9	Yes
991	52	stage II	Yes	2008	Yes	FAC/FEC/AC	No		No	40-60	1	12.88	No
992	48	stage II	Yes	2008	Yes	FAC/FEC/AC	No		Yes	40-60	1	2.03	No
993	53		No	2008	Yes	FAC/FEC/AC	No		Yes	40-60	1	1.25	Yes
994	33	stage I	Yes	2008	No		No		No	<40	1	12.62	No
995	63	stage II	Yes	2008	Yes	CMF	Yes	Tamoxifen	No	>60	1	13.05	No
996	66	stage I	No	2008	No		Yes	Tamoxifen	No	>60	1	12.91	No
997	42	stage IV	No	2008	Yes	FAC/FEC/AC	No		Yes	40-60	1	2.11	Yes
998	56	stage II	No	2008	Yes	FAC/FEC/AC	Yes	Tamoxifen	No	40-60	1	13.21	No
999	40	stage I	Yes	2008	Yes	FAC/FEC/AC	No		No	40-60	1	12.63	No
1000	58	stage II	Yes	2008	Yes	FAC/FEC/AC	Yes	Tamoxifen	No	40-60	1	9.88	No
1001	48	stage II	Yes	2008	Yes	AC-T	No		No	40-60	1	13.08	No
1002	52	stage II	No	2008	Yes	CMF	Yes	Tamoxifen	No	40-60	1	12.79	No
1003	62	stage II	No	2008	Yes	FAC/FEC/AC	No		No	>60	1	13.41	No
1004	76	stage III	Yes	2008	Yes	CMF	No		Yes	>60	1	3.13	Yes
1005	53	stage II	Yes	2008	Yes	AC-T	Yes		Yes	40-60	1	5.05	No
1006	57	stage IV	No	2008	Yes	FAC/FEC/AC	Yes	AI	No	40-60	1	9.81	Yes
1007	60		No	2008	Yes	FAC/FEC/AC	No		Yes	40-60	1	2.4	Yes
1008	38		Yes	2008	No		Yes	Tamoxifen	No	<40	1	12.86	Yes
1009	66	stage III	Yes	2008	No		Yes	AI	No	>60	1	12.61	Yes
1010	68	stage II	No	2008	No		No		Yes	>60	1	0.9	No
1011	33		Yes	2008	Yes	AC-T	No		No	<40	1	12.69	Yes
1012	57	stage I	No	2008	Yes	FAC/FEC/AC	No		No	40-60	1	12.63	No
1013	80	stage I	No	2008	No		Yes	Tamoxifen	Yes	>60	1	2.03	No
1014	54	stage III	Yes	2008	Yes	FAC/FEC/AC	Yes	Tamoxifen	Yes	40-60	1	9.44	Yes
1015	51	stage IV	No	2008	Yes	FAC/FEC/AC	No		Yes	40-60	1	1.51	Yes
1016	51	stage II	No	2008	Yes	FAC/FEC/AC	Yes	Tamoxifen	No	40-60	1	12.8	No
1017	47	stage III	Yes	2008	Yes	FAC/FEC/AC	No		Yes	40-60	1	3.13	Yes
1018	69	stage I	No	2008	No		No		No	>60	1	12.82	No
1019	59		No	2008	No		No		No	40-60	1	12.73	Yes
1020	66	stage II	No	2008	Yes	AC-T	No		No	>60	1	13.53	No
1021	40	stage III	Yes	2008	Yes	FAC/FEC/AC	Yes	Tamoxifen	No	40-60	1	12.67	Yes
1022	52		No	2008	No		No		Yes	40-60	1	8.15	Yes
1023	50	stage II	Yes	2008	Yes	FAC/FEC/AC	No		Yes	40-60	1	2.86	No
1024	76		No	2008	No		No		No	>60	1	9.68	Yes
1025	46	stage II	Yes	2008	Yes	FAC/FEC/AC	No		Yes	40-60	1	5.8	No
1026	57		No	2008	No		No		Yes	40-60	1	0.06	Yes
1027	70	stage II	Yes	2008	Yes	FAC/FEC/AC	No		No	>60	1	13.32	No
1028	44	stage II	No	2008	Yes	FAC/FEC/AC	No		No	40-60	1	11	No
1029	49	stage II	Yes	2008	Yes	FAC/FEC/AC	Yes	Tamoxifen	Yes	40-60	1	8.47	No
1030	48	stage III	No	2008	Yes	FAC/FEC/AC	No		No	40-60	1	13.38	Yes
1031	41	stage II	Yes	2008	Yes	FAC/FEC/AC	Yes	Tamoxifen	No	40-60	1	12.67	No
1032	38	stage II	No	2008	Yes	FAC/FEC/AC	No		No	<40	1	12.79	No
1033	40	stage II	Yes	2008	Yes	FAC/FEC/AC	Yes	Tamoxifen	No	40-60	1	13.34	No
1034	47	stage III	Yes	2008	Yes	FAC/FEC/AC	Yes	Tamoxifen	Yes	40-60	1	1.47	Yes
1035	45	stage III	No	2008	Yes	FAC/FEC/AC	Yes	Tamoxifen	No	40-60	1	12.61	Yes
1036	41	stage III	Yes	2008	Yes	FAC/FEC/AC	No		No	40-60	1	12.98	Yes
1037	49	stage II	Yes	2008	Yes	FAC/FEC/AC	No		No	40-60	1	12.75	No
1038	48		No	2008	No		No		No	40-60	1	12.94	Yes
1039	40	stage II	Yes	2008	Yes	FAC/FEC/AC	Yes	Tamoxifen	No	40-60	1	13.46	No
1040	49	stage IV	Yes	2008	Yes	FAC/FEC/AC	No		Yes	40-60	1	1.27	Yes
1041	48	stage II	Yes	2008	Yes	FAC/FEC/AC	Yes	Tamoxifen	Yes	40-60	1	5.7	No
1042	65	stage I	No	2008	No		Yes	Tamoxifen	Yes	>60	1	2.41	No
1043	40	stage IV	No	2008	No		No		Yes	40-60	1	0.08	Yes
1044	62		No	2008	Yes	FAC/FEC/AC	No		Yes	>60	1	3.15	Yes
1045	55	stage II	No	2008	Yes	FAC/FEC/AC	Yes	Tamoxifen	No	40-60	1	12.71	No
1046	46		No	2008	No		No		No	40-60	1	13.34	Yes
1047	54	stage III	Yes	2008	No		Yes	Tamoxifen	No	40-60	1	11.68	Yes
1048	53	stage I	No	2008	No		Yes	Tamoxifen	No	40-60	1	13.19	No
1049	55		Yes	2008	Yes	FAC/FEC/AC	Yes	Tamoxifen	Yes	40-60	1	5.43	Yes
1050	29	stage II	Yes	2008	Yes	AC-T	No		No	<40	1	13.24	No
1051	47	stage II	Yes	2008	Yes	FAC/FEC/AC	No		Yes	40-60	1	2.32	No
1052	52	stage II	No	2008	Yes	FAC/FEC/AC	No		No	40-60	1	13.44	No
1053	75	stage II	Yes	2008	Yes	FAC/FEC/AC	No		Yes	>60	1	4.88	No
1054	57	stage II	No	2008	No		No		No	40-60	1	13.26	No
1055	67		Yes	2008	Yes	AC-T	No		Yes	>60	1	2.36	Yes
1056	51	stage II	No	2008	No		Yes	Tamoxifen	Yes	40-60	1	4.25	No
1057	50	stage II	Yes	2008	Yes	FAC/FEC/AC	No		No	40-60	1	13.14	No
1058	42	stage II	No	2008	Yes	FAC/FEC/AC	Yes	Tamoxifen	No	40-60	1	12.57	No
1059	44	stage II	Yes	2008	Yes	FAC/FEC/AC	No		No	40-60	1	12.95	No
1060	57	stage II	Yes	2008	Yes	FAC/FEC/AC	No		Yes	40-60	1	8.78	No
1061	51	stage III	Yes	2008	Yes	FAC/FEC/AC	No		No	40-60	1	12.68	Yes
1062	60	stage II	Yes	2008	Yes	FAC/FEC/AC	Yes	Tamoxifen	Yes	40-60	1	8.74	No
1063	51	stage IV	No	2008	No		No		Yes	40-60	1	0.44	Yes
1064	47	stage III	No	2008	Yes	FAC/FEC/AC	Yes	Tamoxifen	No	40-60	1	13.26	Yes
1065	57	stage II	Yes	2008	Yes	FAC/FEC/AC	No		No	40-60	1	13.32	No
1066	47	stage II	Yes	2008	Yes	FAC/FEC/AC	Yes	Tamoxifen	Yes	40-60	1	6.38	No
1067	53	stage III	No	2008	Yes	CMF	No		Yes	40-60	1	2.57	Yes
1068	49		No	2008	Yes	FAC/FEC/AC	No		Yes	40-60	1	1.22	Yes
1069	60	stage III	Yes	2008	Yes	FAC/FEC/AC	Yes	Tamoxifen	Yes	40-60	1	8.85	Yes
1070	48	stage II	Yes	2008	Yes	FAC/FEC/AC	Yes	Tamoxifen	No	40-60	1	13.03	No
1071	54	stage III	Yes	2008	Yes	FAC/FEC/AC	Yes	Tamoxifen	Yes	40-60	1	3.94	Yes
1072	56	stage II	Yes	2008	Yes	FAC/FEC/AC	No		No	40-60	1	12.64	No
1073	41		Yes	2008	No		No		No	40-60	1	12.54	Yes
1074	53	stage I	No	2008	No		Yes	Tamoxifen	No	40-60	1	12.63	No
1075	38	stage II	No	2008	No		No		No	<40	1	12.95	No
1076	38	stage II	Yes	2008	Yes	FAC/FEC/AC	No		No	<40	1	13.44	No
1077	59	stage IV	No	2008	No		Yes	Tamoxifen	Yes	40-60	1	0.06	Yes
1078	40	stage II	No	2008	Yes	FAC/FEC/AC	No		No	40-60	1	13.13	No
1079	38	stage I	Yes	2008	Yes	FAC/FEC/AC	No		No	<40	1	12.91	No
1080	53	stage III	Yes	2008	Yes	FAC/FEC/AC	No		No	40-60	1	13.19	Yes
1081	53	stage II	No	2008	Yes	CMF	Yes	Tamoxifen	No	40-60	1	12.83	No
1082	46	stage IV	Yes	2008	Yes	FAC/FEC/AC	Yes	Tamoxifen	No	40-60	1	12.9	Yes
1083	50	stage III	Yes	2008	Yes	FAC/FEC/AC	No		Yes	40-60	1	1.68	Yes
1084	38	stage II	No	2008	Yes	FAC/FEC/AC	Yes	Tamoxifen	No	<40	1	13.31	No
1085	59	stage II	No	2008	Yes	FAC/FEC/AC	No		No	40-60	1	12.64	No
1086	44	stage I	Yes	2008	Yes	FAC/FEC/AC	Yes	Tamoxifen	No	40-60	1	13.37	No
1087	54	stage II	Yes	2008	Yes	FAC/FEC/AC	No		No	40-60	1	12.96	No
1088	53		Yes	2008	No		No		No	40-60	1	13.13	Yes
1089	24	stage II	Yes	2008	Yes	FAC/FEC/AC	No		Yes	<40	1	2.95	No
1090	42	stage II	No	2008	Yes	FAC/FEC/AC	Yes	Tamoxifen	No	40-60	1	13.4	No
1091	49		No	2008	No		Yes	Tamoxifen	No	40-60	1	12.67	Yes
1092	72		No	2008	No		No		No	>60	1	13.06	Yes
1093	36	stage III	No	2008	Yes	FAC/FEC/AC	Yes	Tamoxifen	Yes	<40	1	2.36	Yes
1094	41	stage I	No	2008	Yes	FAC/FEC/AC	Yes	Tamoxifen	No	40-60	1	12.76	No
1095	48	stage III	Yes	2008	Yes	FAC/FEC/AC	No		Yes	40-60	1	3.72	Yes
1096	55	stage I	Yes	2008	Yes	FAC/FEC/AC	Yes	Tamoxifen	No	40-60	1	13.46	No
1097	44	stage II	No	2008	No		No		Yes	40-60	1	5.28	No
1098	56	stage II	No	2008	Yes	FAC/FEC/AC	Yes	AI	No	40-60	1	12.63	No
1099	71		Yes	2009	No		No		No	>60	1	12	Yes
1100	54	stage II	Yes	2009	No		Yes	Tamoxifen	No	40-60	1	11.58	No
1101	41	stage II	Yes	2009	Yes	FAC/FEC/AC	No		Yes	40-60	1	1.17	No
1102	87	stage IV	No	2009	No		Yes	AI	Yes	>60	1	1.71	Yes
1103	63	stage II	Yes	2009	Yes	AC-T	No		Yes	>60	1	4.53	No
1104	64		Yes	2009	No		Yes	Tamoxifen	No	>60	1	10.48	Yes
1105	46	stage II	No	2009	No		No		No	40-60	1	12.26	No
1106	51	stage II	Yes	2009	No		No		No	40-60	1	12.15	No
1107	39	stage II	Yes	2009	Yes	FAC/FEC/AC	Yes	Tamoxifen	Yes	<40	1	2.63	No
1108	57	stage II	No	2009	No		No		Yes	40-60	1	7.2	No
1109	42	stage I	Yes	2009	No		Yes	Tamoxifen	No	40-60	1	12.06	No
1110	36	stage II	Yes	2009	Yes	FAC/FEC/AC	Yes	Tamoxifen	Yes	<40	1	3.93	No
1111	41	stage III	Yes	2009	Yes	CMF	Yes		Yes	40-60	1	8.1	Yes
1112	61	stage II	No	2009	Yes	FAC/FEC/AC	No		No	>60	1	12.32	No
1113	58		No	2009	Yes	FAC/FEC/AC	No		No	40-60	1	12.32	Yes
1114	45	stage I	Yes	2009	Yes	FAC/FEC/AC	No		Yes	40-60	1	2.97	No
1115	70	stage III	Yes	2009	Yes	FAC/FEC/AC	Yes	Tamoxifen	Yes	>60	1	6.23	Yes
1116	54	stage II	No	2009	Yes	FAC/FEC/AC	Yes	Tamoxifen	No	40-60	1	11.67	No
1117	55	stage IV	No	2009	Yes	FAC/FEC/AC	No		No	40-60	1	12.22	Yes
1118	53	stage II	Yes	2009	Yes	FAC/FEC/AC	No		No	40-60	1	12.26	No
1119	42	stage IV	No	2009	No		No		Yes	40-60	1	0.83	Yes
1120	51		Yes	2009	No		No		Yes	40-60	1	1.37	Yes
1121	59		Yes	2009	No		No		No	40-60	1	11.58	Yes
1122	40	stage II	Yes	2009	Yes	AC-T	No		No	40-60	1	11.91	No
1123	68	stage III	No	2009	No		Yes	AI	No	>60	1	11.66	Yes
1124	46	stage IV	Yes	2009	No		Yes	Tamoxifen	No	40-60	1	11.92	Yes
1125	60	stage I	No	2009	Yes	FAC/FEC/AC	No		No	40-60	1	11.77	No
1126	56	stage II	Yes	2009	Yes	FAC/FEC/AC	No		No	40-60	1	12.39	No
1127	56	stage II	Yes	2009	Yes	FAC/FEC/AC	No		No	40-60	1	11.99	No
1128	58		No	2009	No		No		Yes	40-60	1	0	Yes
1129	57	stage II	No	2009	Yes	FAC/FEC/AC	No		No	40-60	1	11.62	No
1130	52	stage III	Yes	2009	Yes	FAC/FEC/AC	Yes	Tamoxifen	No	40-60	1	11.58	Yes
1131	48	stage II	Yes	2009	No		Yes	Tamoxifen	Yes	40-60	1	1.63	No
1132	58	stage II	Yes	2009	Yes	AC-T	Yes		Yes	40-60	1	4.18	No
1133	62	stage I	No	2009	No		Yes	Tamoxifen	Yes	>60	1	1.2	No
1134	56	stage II	Yes	2009	No		No		No	40-60	1	11.98	No
1135	40	stage II	Yes	2009	Yes	FAC/FEC/AC	Yes	Tamoxifen	No	40-60	1	12.41	No
1136	60	stage II	No	2009	Yes	FAC/FEC/AC	No		Yes	40-60	1	2.67	No
1137	49	stage II	No	2009	Yes	FAC/FEC/AC	No		No	40-60	1	12.39	No
1138	46	stage I	No	2009	Yes	FAC/FEC/AC	Yes	Tamoxifen	No	40-60	1	12.21	No
1139	51	stage III	Yes	2009	Yes	FAC/FEC/AC	No		Yes	40-60	1	2.08	Yes
1140	45	stage II	Yes	2009	Yes	FAC/FEC/AC	Yes	Tamoxifen	No	40-60	1	11.82	No
1141	56	stage II	Yes	2009	Yes	FAC/FEC/AC	No		Yes	40-60	1	4.84	No
1142	70	stage II	No	2009	No		Yes	AI	No	>60	1	12.17	No
1143	40		Yes	2009	No		No		Yes	40-60	1	2.43	Yes
1144	41	stage II	No	2009	Yes	FAC/FEC/AC	No		No	40-60	1	12.34	No
1145	39	stage II	Yes	2009	Yes	FAC/FEC/AC	Yes	Tamoxifen	No	<40	1	12.02	No
1146	54	stage IV	No	2009	No		No		No	40-60	1	9.07	Yes
1147	52	stage III	Yes	2009	Yes	FAC/FEC/AC	Yes	Tamoxifen	Yes	40-60	1	5.98	Yes
1148	47	stage I	Yes	2009	Yes	FAC/FEC/AC	Yes	Tamoxifen	No	40-60	1	12.07	No
1149	37	stage II	No	2009	Yes	CMF	Yes	Tamoxifen	No	<40	1	11.87	No
1150	46	stage II	Yes	2009	Yes	FAC/FEC/AC	Yes	Tamoxifen	No	40-60	1	12.31	No
1151	59	stage III	Yes	2009	Yes	FAC/FEC/AC	Yes	AI	No	40-60	1	12.42	Yes
1152	50	stage II	Yes	2009	No		Yes	Tamoxifen	No	40-60	1	11.64	No
1153	50	stage II	No	2009	Yes	FAC/FEC/AC	No		No	40-60	1	12.35	No
1154	44	stage III	Yes	2009	Yes	FAC/FEC/AC	No		Yes	40-60	1	1.04	Yes
1155	39		Yes	2009	No		No		Yes	<40	1	1.17	Yes
1156	45	stage III	No	2009	Yes	FAC/FEC/AC	No		Yes	40-60	1	1.02	Yes
1157	46	stage II	Yes	2009	Yes	FAC/FEC/AC	No		No	40-60	1	11.71	No
1158	52	stage III	Yes	2009	Yes	FAC/FEC/AC	Yes	Tamoxifen	No	40-60	1	12.17	Yes
1159	36		Yes	2009	Yes	FAC/FEC/AC	Yes	Tamoxifen	Yes	<40	1	4.73	Yes
1160	45	stage II	No	2009	Yes	FAC/FEC/AC	Yes	Tamoxifen	No	40-60	1	12.44	No
1161	38	stage IV	No	2009	No		No		Yes	<40	1	2.17	Yes
1162	49	stage II	No	2009	Yes	FAC/FEC/AC	No		No	40-60	1	12.5	No
1163	55	stage I	No	2009	No		Yes	AI	No	40-60	1	12	No
1164	36	stage I	No	2009	No		Yes	Tamoxifen	No	<40	1	12.49	No
1165	59	stage IV	No	2009	Yes	FAC/FEC/AC	No		Yes	40-60	1	3.79	Yes
1166	66	stage III	Yes	2009	Yes	FAC/FEC/AC	No		Yes	>60	1	3.32	Yes
1167	46		No	2009	Yes	FAC/FEC/AC	No		Yes	40-60	1	1.1	Yes
1168	88	stage IV	No	2009	No		No		Yes	>60	1	0.98	Yes
1169	60		No	2009	No		No		Yes	40-60	1	0.07	Yes
1170	44	stage I	Yes	2009	Yes	FAC/FEC/AC	Yes	Tamoxifen	No	40-60	1	11.98	No
1171	45	stage I	No	2009	No		No		No	40-60	1	11.62	No
1172	55		Yes	2009	Yes	FAC/FEC/AC	Yes	Tamoxifen	No	40-60	1	12.43	Yes
1173	49		Yes	2009	Yes	FAC/FEC/AC	Yes	Tamoxifen	No	40-60	1	12.27	Yes
1174	45	stage II	No	2009	Yes	FAC/FEC/AC	No		Yes	40-60	1	3.43	No
1175	46	stage II	No	2009	Yes	FAC/FEC/AC	Yes	Tamoxifen	No	40-60	1	11.9	No
1176	52		No	2009	No		Yes	Tamoxifen	No	40-60	1	12.05	Yes
1177	43	stage IV	No	2009	Yes	FAC/FEC/AC	Yes	Tamoxifen	Yes	40-60	1	1.57	Yes
1178	50	stage IV	Yes	2009	Yes	FAC/FEC/AC	No		Yes	40-60	1	0.86	Yes
1179	38	stage I	Yes	2009	Yes	FAC/FEC/AC	No		No	<40	1	11.61	No
1180	32	stage III	No	2009	No		No		Yes	<40	1	1.98	Yes
1181	46		Yes	2009	Yes	CMF	Yes		No	40-60	1	12.28	Yes
1182	48		No	2009	No		No		No	40-60	1	11.55	Yes
1183	42	stage II	No	2009	Yes	FAC/FEC/AC	No		No	40-60	1	12.51	No
1184	60	stage II	Yes	2009	Yes	FAC/FEC/AC	No		No	40-60	1	12.44	No
1185	49	stage III	No	2009	No		No		Yes	40-60	1	0.94	Yes
1186	56	stage II	No	2009	No		No		No	40-60	1	12.46	No
1187	60	stage III	Yes	2009	Yes	FAC/FEC/AC	Yes	Tamoxifen	Yes	40-60	1	6.2	Yes
1188	42	stage II	Yes	2009	Yes	FAC/FEC/AC	No		No	40-60	1	11.77	No
1189	55		Yes	2009	No		No		Yes	40-60	1	3.33	Yes
1190	53	stage I	No	2009	Yes	AC-T	No		No	40-60	1	11.77	No
1191	62	stage IV	No	2009	No		No		Yes	>60	1	0.88	Yes
1192	47	stage III	Yes	2009	Yes	FAC/FEC/AC	Yes	AI	No	40-60	1	12.27	Yes
1193	44		Yes	2009	No		No		No	40-60	1	11.61	Yes
1194	49	stage I	Yes	2009	No		No		No	40-60	1	12.07	No
1195	53	stage I	No	2009	Yes	CMF	Yes	Tamoxifen	No	40-60	1	11.71	No
1196	50		No	2009	Yes	FAC/FEC/AC	No		Yes	40-60	1	2.19	Yes
1197	45	stage I	No	2009	Yes	CMF	Yes	Tamoxifen	No	40-60	1	12.4	No
1198	37	stage III	Yes	2009	Yes	FAC/FEC/AC	No		Yes	<40	1	2.82	Yes
1199	37		Yes	2009	No		No		Yes	<40	1	2.6	Yes
1200	33		No	2009	No		Yes	Tamoxifen	Yes	<40	1	3.5	Yes
1201	37	stage III	Yes	2009	Yes	FAC/FEC/AC	Yes	Tamoxifen	No	<40	1	11.69	Yes
1202	71	stage II	No	2009	No		No		Yes	>60	1	6.34	No
1203	74	stage II	No	2009	No		Yes	AI	Yes	>60	1	1.98	No
1204	22	stage II	Yes	2009	Yes	FAC/FEC/AC	No		No	<40	1	11.86	No
1205	39	stage II	Yes	2009	Yes	FAC/FEC/AC	No		No	<40	1	9.34	No
1206	48	stage I	No	2009	Yes	FAC/FEC/AC	Yes	Tamoxifen	No	40-60	1	12.38	No
1207	66		No	2009	Yes	CMF	No		Yes	>60	1	7.11	Yes
1208	42	stage II	Yes	2009	Yes	AC-T	Yes	Tamoxifen	Yes	40-60	1	1.58	No
1209	61		Yes	2009	Yes	FAC/FEC/AC	Yes	Tamoxifen	No	>60	1	11.98	Yes
1210	38	stage II	Yes	2009	Yes	AC-T	Yes	Tamoxifen	No	<40	1	12.18	No
1211	59	stage I	No	2009	Yes	CMF	Yes	Tamoxifen	No	40-60	1	12.31	No
1212	45	stage II	No	2009	No		No		No	40-60	1	11.55	No
1213	55		Yes	2009	Yes	FAC/FEC/AC	Yes	Tamoxifen	No	40-60	1	12.53	Yes
1214	50	stage II	No	2009	Yes	FAC/FEC/AC	Yes	Tamoxifen	No	40-60	1	11.7	No
1215	56	stage II	Yes	2009	Yes	FAC/FEC/AC	Yes	AI	No	40-60	1	11.84	No
1216	40	stage I	No	2009	Yes	AC-T	No		No	40-60	1	12.21	No
1217	45	stage I	No	2009	No		No		No	40-60	1	11.77	No
1218	52		No	2009	Yes	FAC/FEC/AC	No		Yes	40-60	1	0.13	Yes
1219	51		Yes	2009	Yes	FAC/FEC/AC	No		No	40-60	1	11.58	Yes
1220	46	stage II	No	2009	Yes	FAC/FEC/AC	Yes	Tamoxifen	No	40-60	1	11.96	No
1221	51	stage III	Yes	2009	Yes	FAC/FEC/AC	No		No	40-60	1	11.65	Yes
1222	54	stage II	Yes	2009	Yes	FAC/FEC/AC	Yes		Yes	40-60	1	5.69	No
1223	45	stage II	Yes	2009	Yes	FAC/FEC/AC	Yes	Tamoxifen	No	40-60	1	12.21	No
1224	39		Yes	2009	No		No		No	<40	1	11.99	Yes
1225	61	stage I	No	2009	No		Yes	AI	No	>60	1	11.72	No
1226	44	stage III	Yes	2009	Yes	FAC/FEC/AC	No		No	40-60	1	11.99	Yes
1227	46	stage II	Yes	2009	Yes	AC-T	No		No	40-60	1	11.77	No
1228	43		No	2009	Yes	FAC/FEC/AC	No		No	40-60	1	12.29	Yes
1229	55	stage III	Yes	2009	Yes	FAC/FEC/AC	Yes	AI	No	40-60	1	11.62	Yes
1230	66	stage II	Yes	2009	Yes	FAC/FEC/AC	No		No	>60	1	11.62	No
1231	53	stage I	Yes	2009	No		Yes	Tamoxifen	No	40-60	1	12	No
1232	55		Yes	2009	Yes	FAC/FEC/AC	No		No	40-60	1	9.6	Yes
1233	45	stage II	Yes	2009	Yes	FAC/FEC/AC	No		Yes	40-60	1	2.09	No
1234	49	stage III	Yes	2009	Yes	FAC/FEC/AC	Yes	Tamoxifen	No	40-60	1	11.76	Yes
1235	38		Yes	2009	Yes	FAC/FEC/AC	No		Yes	<40	1	5.22	Yes
1236	60	stage II	No	2009	Yes	AC-T	No		No	40-60	1	11.79	No
1237	72		No	2009	No		Yes	AI	No	>60	1	10.75	Yes
1238	52	stage III	Yes	2009	Yes	FAC/FEC/AC	No		No	40-60	1	11.84	Yes
1239	75		No	2009	No		Yes	AI	No	>60	1	11.83	Yes
1240	48	stage I	No	2009	Yes	FAC/FEC/AC	No		Yes	40-60	1	5.95	No
1241	91	stage III	No	2009	No		Yes	AI	Yes	>60	1	1.95	Yes
1242	60		Yes	2009	No		No		Yes	40-60	1	5.08	Yes
1243	70	stage III	Yes	2009	Yes	CMF	No		No	>60	1	11.87	Yes
1244	46	stage II	No	2009	Yes	CMF	Yes	Tamoxifen	Yes	40-60	1	0.64	No
1245	61	stage III	No	2009	No		No		Yes	>60	1	4.88	Yes
1246	51	stage II	No	2009	Yes	FAC/FEC/AC	Yes	Tamoxifen	No	40-60	1	12.13	No
1247	65		Yes	2009	No		No		No	>60	1	12.03	Yes
1248	41	stage III	No	2009	No		No		No	40-60	1	11.55	Yes
1249	38	stage I	No	2009	Yes	FAC/FEC/AC	Yes	Tamoxifen	No	<40	1	12.13	No
1250	49		Yes	2009	Yes	FAC/FEC/AC	Yes	Tamoxifen	No	40-60	1	11.77	Yes
1251	43	stage II	Yes	2009	Yes	FAC/FEC/AC	Yes	Tamoxifen	No	40-60	1	11.98	No
1252	42	stage II	No	2009	No		No		No	40-60	1	11.67	No
1253	64	stage IV	No	2009	No		Yes	Tamoxifen	No	>60	1	11.7	Yes
1254	67	stage III	Yes	2009	Yes	AC-T	No		No	>60	1	12.5	Yes
1255	52	stage II	No	2009	Yes	FAC/FEC/AC	Yes	Tamoxifen	No	40-60	1	9.56	No
1256	46	stage II	Yes	2009	Yes	FAC/FEC/AC	No		No	40-60	1	11.87	No
1257	51		No	2009	No		No		No	40-60	1	12.21	Yes
1258	52	stage II	No	2009	Yes	FAC/FEC/AC	No		Yes	40-60	1	7.15	No
1259	58	stage I	No	2009	No		Yes	AI	No	40-60	1	11.73	No
1260	40	stage III	No	2009	No		No		Yes	40-60	1	4.27	Yes
1261	40	stage II	Yes	2009	Yes	CMF	Yes	Tamoxifen	No	40-60	1	12.42	No
1262	43		No	2009	Yes	FAC/FEC/AC	Yes	Tamoxifen	No	40-60	1	11.55	Yes
1263	36	stage I	Yes	2009	Yes	FAC/FEC/AC	Yes		No	<40	1	12.39	No
1264	60		Yes	2009	No		Yes	AI	Yes	40-60	1	2.61	Yes
1265	53	stage IV	No	2009	Yes	FAC/FEC/AC	No		Yes	40-60	1	1.72	Yes
1266	55	stage II	Yes	2009	Yes	FAC/FEC/AC	No		Yes	40-60	1	7.28	No
1267	55	stage III	Yes	2009	No		No		No	40-60	1	12.24	Yes
1268	37	stage I	Yes	2009	Yes	FAC/FEC/AC	Yes	Tamoxifen	No	<40	1	11.66	No
1269	51	stage II	No	2009	Yes	FAC/FEC/AC	No		No	40-60	1	12.26	No
1270	59	stage II	Yes	2009	Yes	AC-T	Yes	AI	No	40-60	1	12.21	No
1271	56	stage II	No	2009	Yes	FAC/FEC/AC	No		No	40-60	1	11.99	No
1272	44	stage III	Yes	2009	Yes	FAC/FEC/AC	No		Yes	40-60	1	2.12	Yes
1273	62		No	2009	No		No		Yes	>60	1	0.94	Yes
1274	55		No	2009	Yes	FAC/FEC/AC	No		Yes	40-60	1	1.95	Yes
1275	50	stage III	Yes	2009	Yes	FAC/FEC/AC	Yes	Tamoxifen	Yes	40-60	1	4	Yes
1276	43		Yes	2009	Yes	FAC/FEC/AC	No		Yes	40-60	1	5.97	Yes
1277	48	stage II	Yes	2009	Yes	FAC/FEC/AC	No		No	40-60	1	12.04	No
1278	47	stage II	Yes	2009	Yes	FAC/FEC/AC	Yes	Tamoxifen	No	40-60	1	12.48	No
1279	54	stage II	Yes	2009	Yes	FAC/FEC/AC	Yes	Tamoxifen	No	40-60	1	12.21	No
1280	31	stage II	Yes	2009	Yes	FAC/FEC/AC	No		Yes	<40	1	1.66	No
1281	50	stage II	No	2009	No		No		Yes	40-60	1	1.49	No
1282	62		Yes	2009	Yes	AC-T	Yes	AI	No	>60	1	9.38	Yes
1283	47		Yes	2009	Yes	FAC/FEC/AC	Yes	Tamoxifen	Yes	40-60	1	5.21	Yes
1284	50		No	2009	Yes	FAC/FEC/AC	No		No	40-60	1	12.16	Yes
1285	54		Yes	2009	Yes	FAC/FEC/AC	Yes	AI	No	40-60	1	11.83	Yes
1286	81	stage II	No	2009	No		No		No	>60	1	9.58	No
1287	44	stage I	Yes	2009	No		No		No	40-60	1	12.19	No
1288	35	stage I	No	2009	Yes	CMF	Yes	Tamoxifen	No	<40	1	12.3	No
1289	46	stage II	Yes	2009	Yes	FAC/FEC/AC	No		No	40-60	1	11.92	No
1290	61	stage II	No	2009	Yes	FAC/FEC/AC	Yes	Tamoxifen	No	>60	1	11.81	No
1291	51	stage I	No	2009	Yes	FAC/FEC/AC	Yes	Tamoxifen	No	40-60	1	12.39	No
1292	67		Yes	2009	Yes	CMF	Yes	Tamoxifen	Yes	>60	1	2.88	Yes
1293	40	stage III	Yes	2009	Yes	FAC/FEC/AC	No		No	40-60	1	12.15	Yes
1294	58	stage II	Yes	2009	Yes	FAC/FEC/AC	Yes	Tamoxifen	No	40-60	1	11.61	No
1295	60	stage I	No	2009	Yes	CMF	Yes	Tamoxifen	No	40-60	1	11.88	No
1296	66	stage I	No	2009	No		No		No	>60	1	11.64	No
1297	62	stage II	Yes	2009	Yes	CMF	No		No	>60	1	12	No
1298	39	stage III	No	2009	Yes	FAC/FEC/AC	No		No	<40	1	11.5	Yes
1299	39	stage II	Yes	2009	Yes	FAC/FEC/AC	Yes	Tamoxifen	No	<40	1	11.67	No
1300	49	stage I	Yes	2009	Yes	FAC/FEC/AC	Yes	AI	No	40-60	1	11.65	No
1301	41	stage II	Yes	2009	Yes	AC-T	No		No	40-60	1	11.56	No
1302	36		Yes	2009	Yes	FAC/FEC/AC	Yes	Tamoxifen	Yes	<40	1	6.18	Yes
1303	78	stage III	No	2009	No		Yes	Tamoxifen	Yes	>60	1	0.41	Yes
1304	39		No	2009	No		No		No	<40	1	11.62	Yes
1305	55	stage II	Yes	2009	No		No		No	40-60	1	9.44	No
1306	46	stage II	Yes	2009	Yes	FAC/FEC/AC	Yes	Tamoxifen	No	40-60	1	11.64	No
1307	46	stage II	Yes	2009	Yes	CMF	Yes	Tamoxifen	No	40-60	1	12.16	No
1308	46	stage IV	No	2009	Yes	AC-T	No		No	40-60	1	11.98	Yes
1309	57	stage II	No	2009	No		No		Yes	40-60	1	5.86	No
1310	67	stage III	Yes	2009	Yes	FAC/FEC/AC	Yes	AI	Yes	>60	1	2.73	Yes
1311	59		Yes	2009	Yes	FAC/FEC/AC	No		Yes	40-60	1	1.93	Yes
1312	43		Yes	2009	No		Yes	Tamoxifen	Yes	40-60	1	5.98	Yes
1313	37	stage II	No	2009	Yes	FAC/FEC/AC	No		Yes	<40	1	2.67	No
1314	53	stage II	Yes	2009	Yes	FAC/FEC/AC	No		No	40-60	1	12.09	No
1315	43	stage I	Yes	2009	Yes	FAC/FEC/AC	Yes	Tamoxifen	No	40-60	1	11.67	No
1316	53	stage IV	Yes	2009	Yes	FAC/FEC/AC	Yes	Tamoxifen	No	40-60	1	12.22	Yes
1317	45		Yes	2009	Yes	FAC/FEC/AC	Yes	AI	No	40-60	1	12.09	Yes
1318	49	stage III	Yes	2009	Yes	FAC/FEC/AC	No		Yes	40-60	1	1.18	Yes
1319	45	stage III	Yes	2009	Yes	FAC/FEC/AC	Yes	Tamoxifen	Yes	40-60	1	1.36	Yes
1320	56	stage IV	Yes	2009	Yes	FAC/FEC/AC	No		Yes	40-60	1	0.58	Yes
1321	39	stage II	No	2009	Yes	FAC/FEC/AC	No		Yes	<40	1	1.49	No
1322	44	stage II	Yes	2009	Yes	FAC/FEC/AC	Yes	Tamoxifen	No	40-60	1	12.13	No
1323	44	stage II	No	2009	Yes	CMF	Yes	Tamoxifen	No	40-60	1	12.37	No
1324	38	stage II	Yes	2009	Yes	FAC/FEC/AC	Yes	Tamoxifen	No	<40	1	11.66	No
1325	51		Yes	2009	Yes	CMF	Yes	Tamoxifen	No	40-60	1	12.27	Yes
1326	36	stage II	Yes	2009	Yes	FAC/FEC/AC	No		Yes	<40	1	3.28	No
1327	51		Yes	2009	No		No		Yes	40-60	1	1.22	Yes
1328	74	stage I	Yes	2009	Yes	AC-T	No		Yes	>60	1	1.36	No
1329	34	stage III	Yes	2009	Yes	FAC/FEC/AC	Yes	Tamoxifen	Yes	<40	1	5.45	Yes
1330	52	stage II	Yes	2009	Yes	FAC/FEC/AC	No		No	40-60	1	11.58	No
1331	58	stage IV	No	2009	Yes	FAC/FEC/AC	No		No	40-60	1	11.66	Yes
1332	46	stage II	Yes	2009	No		No		No	40-60	1	11.69	No
1333	58	stage II	Yes	2009	Yes	FAC/FEC/AC	Yes	AI	No	40-60	1	11.65	No
1334	47	stage II	No	2009	Yes	FAC/FEC/AC	No		Yes	40-60	1	2.83	No
1335	61		Yes	2009	Yes	CMF	No		Yes	>60	1	0.76	Yes
1336	54	stage III	Yes	2009	Yes	FAC/FEC/AC	Yes	AI	No	40-60	1	11.89	Yes
1337	52	stage II	No	2009	Yes	FAC/FEC/AC	Yes	Tamoxifen	No	40-60	1	12.44	No
1338	47		No	2009	No		No		No	40-60	1	11.79	Yes
1339	48	stage II	Yes	2009	Yes	FAC/FEC/AC	No		No	40-60	1	8.77	No
1340	58	stage IV	Yes	2009	Yes	FAC/FEC/AC	No		No	40-60	1	11.9	Yes
1341	59	stage II	No	2009	No		Yes	AI	No	40-60	1	11.68	No
1342	48	stage III	Yes	2009	Yes	FAC/FEC/AC	No		No	40-60	1	11.66	Yes
1343	46	stage IV	Yes	2009	Yes	FAC/FEC/AC	Yes	Tamoxifen	Yes	40-60	1	5.75	Yes
1344	50	stage IV	Yes	2009	No		No		Yes	40-60	1	2.71	Yes
1345	71	stage II	Yes	2009	Yes	CMF	Yes	AI	No	>60	1	11.56	No
1346	59	stage II	Yes	2009	Yes	FAC/FEC/AC	Yes	Tamoxifen	Yes	40-60	1	4.06	No
1347	50	stage II	Yes	2009	Yes	FAC/FEC/AC	No		No	40-60	1	11.61	No
1348	46	stage III	Yes	2009	Yes	FAC/FEC/AC	No		Yes	40-60	1	3.99	Yes
1349	51	stage II	Yes	2009	Yes	FAC/FEC/AC	Yes	Tamoxifen	No	40-60	1	12.2	No
1350	51		No	2009	Yes	AC-T	Yes	Tamoxifen	Yes	40-60	1	5.82	Yes
1351	54	stage I	No	2009	Yes	FAC/FEC/AC	Yes	Tamoxifen	No	40-60	1	12.06	No
1352	39	stage II	Yes	2009	Yes	FAC/FEC/AC	No		Yes	<40	1	6.59	No
1353	43	stage II	Yes	2009	Yes	FAC/FEC/AC	No		No	40-60	1	11.67	No
1354	46		No	2009	No		Yes	Tamoxifen	No	40-60	1	11.56	Yes
1355	39	stage III	No	2009	Yes	AC-T	Yes	Tamoxifen	No	<40	1	11.64	Yes
1356	42	stage I	Yes	2009	Yes	CMF	Yes	Tamoxifen	No	40-60	1	10.94	No
1357	38		Yes	2009	Yes	FAC/FEC/AC	Yes	Tamoxifen	Yes	<40	1	5.91	Yes
1358	53		Yes	2009	Yes	CMF	Yes	Tamoxifen	No	40-60	1	11.98	Yes
1359	35	stage II	Yes	2009	Yes	FAC/FEC/AC	Yes	Tamoxifen	Yes	<40	1	3.5	No
1360	42	stage II	Yes	2009	Yes	FAC/FEC/AC	No		Yes	40-60	1	7.49	No
1361	58	stage III	Yes	2009	Yes	CMF	No		Yes	40-60	1	6.63	Yes
1362	54		No	2009	No		No		No	40-60	1	11.87	Yes
1363	37	stage II	No	2009	Yes	FAC/FEC/AC	Yes	Tamoxifen	No	<40	1	12.4	No
1364	48	stage II	Yes	2009	Yes	FAC/FEC/AC	No		No	40-60	1	12.46	No
1365	50	stage II	No	2009	Yes	FAC/FEC/AC	Yes	Tamoxifen	No	40-60	1	12.33	No
1366	58	stage III	No	2009	Yes	FAC/FEC/AC	No		No	40-60	1	11.76	Yes
1367	51	stage III	Yes	2009	Yes	FAC/FEC/AC	No		Yes	40-60	1	4.89	Yes
1368	57	stage I	No	2009	No		Yes	AI	No	40-60	1	12.01	No
1369	61	stage II	Yes	2009	No		No		Yes	>60	1	7.89	No
1370	55	stage II	No	2009	Yes	AC-T	No		No	40-60	1	11.94	No
1371	52	stage II	Yes	2009	Yes	FAC/FEC/AC	No		Yes	40-60	1	4.08	No
1372	49	stage II	No	2009	Yes	FAC/FEC/AC	Yes	Tamoxifen	No	40-60	1	12.52	No
1373	77	stage I	No	2009	No		Yes	Tamoxifen	No	>60	1	12.12	No
1374	50	stage II	No	2009	Yes	FAC/FEC/AC	No		No	40-60	1	11.73	No
1375	71	stage IV	Yes	2009	Yes	FAC/FEC/AC	Yes	AI	Yes	>60	1	2.31	Yes
1376	45		Yes	2009	No		No		Yes	40-60	1	5.44	Yes
1377	63	stage II	Yes	2009	No		Yes	AI	No	>60	1	11.94	No
1378	57		No	2009	No		No		No	40-60	1	11.58	Yes
1379	51		Yes	2009	Yes	FAC/FEC/AC	Yes	Tamoxifen	No	40-60	1	12.05	Yes
1380	58		No	2009	No		No		No	40-60	1	12.48	Yes
1381	38		Yes	2009	Yes	FAC/FEC/AC	No		No	<40	1	12.29	Yes
1382	47	stage III	Yes	2009	No		No		No	40-60	1	11.66	Yes
1383	44		Yes	2009	No		Yes	Tamoxifen	No	40-60	1	12.42	Yes
1384	53	stage I	Yes	2009	Yes	FAC/FEC/AC	Yes	AI	No	40-60	1	12.21	No
1385	52	stage II	No	2009	Yes	CMF	Yes	Tamoxifen	No	40-60	1	11.98	No
1386	57	stage II	No	2009	Yes	FAC/FEC/AC	Yes	Tamoxifen	No	40-60	1	12.21	No
1387	50	stage II	Yes	2009	Yes	AC-T	Yes	Tamoxifen	No	40-60	1	12.31	No
1388	61	stage I	Yes	2009	No		Yes	Tamoxifen	No	>60	1	12.11	No
1389	37	stage III	Yes	2009	Yes	FAC/FEC/AC	Yes	Tamoxifen	No	<40	1	11.83	Yes
1390	59	stage II	Yes	2009	Yes	FAC/FEC/AC	No		No	40-60	1	11.81	No
1391	65	stage II	No	2009	Yes	CMF	No		Yes	>60	1	1.15	No
1392	53	stage II	Yes	2009	No		No		No	40-60	1	12	No
1393	57	stage III	Yes	2009	Yes	FAC/FEC/AC	Yes	Tamoxifen	Yes	40-60	1	0.24	Yes
1394	52	stage II	Yes	2009	Yes	FAC/FEC/AC	No		Yes	40-60	1	2.92	No
1395	51	stage II	No	2009	Yes	FAC/FEC/AC	Yes	AI	No	40-60	1	11.72	No
1396	40	stage III	Yes	2009	Yes	FAC/FEC/AC	Yes	Tamoxifen	Yes	40-60	1	3.9	Yes
1397	44	stage II	Yes	2009	Yes	FAC/FEC/AC	No		Yes	40-60	1	6.45	No
1398	42	stage II	Yes	2009	Yes	FAC/FEC/AC	Yes	Tamoxifen	No	40-60	1	11.99	No
1399	61	stage II	No	2009	No		No		No	>60	1	11.85	No
1400	54	stage II	Yes	2009	Yes	FAC/FEC/AC	No		Yes	40-60	1	2.87	No
1401	50	stage IV	No	2009	Yes	FAC/FEC/AC	No		Yes	40-60	1	2.61	Yes
1402	44	stage IV	No	2009	Yes	FAC/FEC/AC	No		Yes	40-60	1	0.16	Yes
1403	46	stage I	Yes	2009	Yes	FAC/FEC/AC	Yes	Tamoxifen	No	40-60	1	12.21	No
1404	52	stage III	No	2009	Yes	FAC/FEC/AC	No		Yes	40-60	1	0.82	Yes
1405	61	stage III	No	2009	Yes	FAC/FEC/AC	No		Yes	>60	1	0.08	Yes
1406	44	stage II	Yes	2009	Yes	FAC/FEC/AC	Yes	Tamoxifen	No	40-60	1	11.62	No
1407	52	stage IV	Yes	2009	Yes	FAC/FEC/AC	Yes		Yes	40-60	1	1	Yes
1408	23	stage II	No	2009	Yes	AC-T	No		Yes	<40	1	3.03	No
1409	40		No	2009	Yes	FAC/FEC/AC	Yes	Tamoxifen	No	40-60	1	12.28	Yes
1410	41		Yes	2009	No		No		Yes	40-60	1	1.8	Yes
1411	72	stage III	Yes	2009	Yes	CMF	Yes	Tamoxifen	Yes	>60	1	1.52	Yes
1412	46	stage I	No	2009	No		Yes	Tamoxifen	No	40-60	1	11.84	No
1413	55	stage IV	No	2009	Yes	FAC/FEC/AC	No		Yes	40-60	1	4.77	Yes
1414	63	stage I	No	2009	No		No		No	>60	1	12.4	No
1415	45		Yes	2009	Yes	CMF	Yes	Tamoxifen	No	40-60	1	4.99	Yes
1416	53	stage II	Yes	2009	Yes	FAC/FEC/AC	No		No	40-60	1	12.46	No
1417	41	stage II	Yes	2009	Yes	FAC/FEC/AC	No		Yes	40-60	1	1.6	No
1418	77	stage II	Yes	2009	No		Yes	AI	No	>60	1	11.85	No
1419	43	stage IV	No	2009	Yes	FAC/FEC/AC	Yes	Tamoxifen	Yes	40-60	1	1.28	Yes
1420	51	stage I	No	2009	Yes	CMF	Yes	Tamoxifen	No	40-60	1	12.03	No
1421	64	stage II	Yes	2009	Yes	FAC/FEC/AC	Yes	Tamoxifen	No	>60	1	12.23	No
1422	38		No	2009	Yes	FAC/FEC/AC	No		Yes	<40	1	1.18	Yes
1423	49	stage II	Yes	2009	Yes	FAC/FEC/AC	No		No	40-60	1	12.47	No
1424	48	stage I	No	2009	Yes	FAC/FEC/AC	Yes	Tamoxifen	No	40-60	1	12.06	No
1425	67	stage II	No	2009	Yes	AC-T	No		No	>60	1	12	No
1426	65	stage II	No	2009	Yes	FAC/FEC/AC	No		No	>60	1	10.85	No
1427	54	stage III	No	2009	No		No		No	40-60	1	10.08	Yes
1428	57	stage IV	No	2009	Yes	CMF	No		Yes	40-60	1	0.18	Yes
1429	56		No	2009	No		No		No	40-60	1	12.1	Yes
1430	47	stage II	No	2009	No		No		No	40-60	1	11.79	No
1431	44	stage II	Yes	2009	No		No		Yes	40-60	1	5.48	No
1432	48	stage II	Yes	2009	No		Yes	Tamoxifen	No	40-60	1	11.93	No
1433	68	stage II	Yes	2009	Yes	FAC/FEC/AC	No		No	>60	1	12.13	No
1434	58	stage I	Yes	2009	No		Yes	Tamoxifen	No	40-60	1	12.41	No
1435	38	stage IV	Yes	2009	Yes	FAC/FEC/AC	No		Yes	<40	1	1.08	Yes
1436	38	stage II	Yes	2009	Yes	FAC/FEC/AC	No		No	<40	1	12.01	No
1437	29	stage I	Yes	2009	No		Yes		No	<40	1	12.15	No
1438	66	stage I	Yes	2009	Yes	AC-T	Yes	AI	No	>60	1	12.25	No
1439	44	stage III	Yes	2009	Yes	FAC/FEC/AC	Yes	Tamoxifen	No	40-60	1	11.86	Yes
1440	46	stage I	Yes	2009	Yes	CMF	Yes	Tamoxifen	Yes	40-60	1	7.55	No
1441	54		Yes	2009	Yes	FAC/FEC/AC	No		No	40-60	1	12.12	Yes
1442	73	stage I	Yes	2009	No		Yes	Tamoxifen	No	>60	1	12.52	No
1443	26		No	2009	No		No		Yes	<40	1	0.27	Yes
1444	40	stage II	Yes	2009	Yes	FAC/FEC/AC	Yes	Tamoxifen	No	40-60	1	12.34	No
1445	52	stage III	Yes	2009	Yes	FAC/FEC/AC	No		No	40-60	1	12.52	Yes
1446	55	stage II	Yes	2009	Yes	FAC/FEC/AC	Yes	AI	No	40-60	1	11.87	No
1447	60	stage II	Yes	2009	Yes	FAC/FEC/AC	No		No	40-60	1	11.84	No
1448	44	stage I	No	2009	Yes	FAC/FEC/AC	No		No	40-60	1	11.62	No
1449	49		Yes	2009	No		Yes	Tamoxifen	No	40-60	1	12.13	Yes
1450	39	stage III	Yes	2009	Yes	FAC/FEC/AC	Yes	Tamoxifen	Yes	<40	1	7.78	Yes
1451	48	stage II	Yes	2009	Yes	FAC/FEC/AC	No		Yes	40-60	1	7.46	No
1452	71	stage I	No	2009	No		Yes	Tamoxifen	No	>60	1	11.96	No
1453	45		Yes	2009	Yes	FAC/FEC/AC	No		Yes	40-60	1	3.01	Yes
1454	50	stage II	No	2009	Yes	FAC/FEC/AC	No		Yes	40-60	1	7	No
1455	51	stage IV	Yes	2009	Yes	FAC/FEC/AC	Yes	AI	Yes	40-60	1	1.68	Yes
1456	50	stage I	Yes	2009	Yes	FAC/FEC/AC	No		No	40-60	1	12.11	No
1457	53	stage II	Yes	2009	No		Yes	Tamoxifen	Yes	40-60	1	4.68	No
1458	81	stage I	Yes	2009	No		No		No	>60	1	9.12	No
1459	43	stage III	No	2009	Yes	FAC/FEC/AC	Yes		Yes	40-60	1	2.33	Yes
1460	41	stage IV	No	2009	No		Yes	Tamoxifen	Yes	40-60	1	0.64	Yes
1461	36	stage III	Yes	2009	Yes	FAC/FEC/AC	Yes	Tamoxifen	No	<40	1	12.5	Yes
1462	58	stage I	No	2009	Yes	FAC/FEC/AC	No		No	40-60	1	12.22	No
1463	60	stage I	Yes	2009	No		Yes	Tamoxifen	No	40-60	1	12.31	No
1464	60	stage II	Yes	2009	No		Yes	AI	No	40-60	1	12.08	No
1465	43	stage II	Yes	2009	Yes	FAC/FEC/AC	No		No	40-60	1	12.31	No
1466	51	stage II	No	2009	Yes	FAC/FEC/AC	Yes	Tamoxifen	No	40-60	1	12.11	No
1467	72	stage II	No	2009	Yes	CMF	No		Yes	>60	1	0.54	No
1468	43		No	2009	No		No		No	40-60	1	12.33	Yes
1469	67		No	2009	No		Yes	Tamoxifen	Yes	>60	1	0.17	Yes
1470	51	stage II	Yes	2009	No		Yes	Tamoxifen	Yes	40-60	1	7.37	No
1471	52	stage II	Yes	2009	Yes	FAC/FEC/AC	Yes	Tamoxifen	No	40-60	1	11.56	No
1472	60	stage I	No	2009	No		Yes	Tamoxifen	No	40-60	1	12.11	No
1473	43	stage III	Yes	2009	Yes	FAC/FEC/AC	No		Yes	40-60	1	6.54	Yes
1474	65	stage I	No	2009	No		Yes	AI	No	>60	1	11.87	No
1475	47	stage III	Yes	2009	Yes	FAC/FEC/AC	No		No	40-60	1	11.76	Yes
1476	49	stage III	Yes	2009	Yes	FAC/FEC/AC	Yes	Tamoxifen	Yes	40-60	1	1.09	Yes
1477	43	stage I	No	2009	Yes	FAC/FEC/AC	Yes	Tamoxifen	Yes	40-60	1	2.96	No
1478	47		No	2009	Yes	AC-T	No		No	40-60	1	12.12	Yes
1479	40	stage II	Yes	2009	Yes	FAC/FEC/AC	Yes	Tamoxifen	No	40-60	1	11.68	No
1480	49	stage III	Yes	2009	Yes	FAC/FEC/AC	No		Yes	40-60	1	5.57	Yes
1481	48	stage II	Yes	2009	Yes	FAC/FEC/AC	Yes	Tamoxifen	Yes	40-60	1	6.23	No
1482	55	stage III	Yes	2009	Yes	FAC/FEC/AC	Yes	Tamoxifen	No	40-60	1	12.07	Yes
1483	69	stage I	Yes	2009	Yes	FAC/FEC/AC	No		Yes	>60	1	1.3	No
1484	45	stage III	Yes	2009	Yes	FAC/FEC/AC	No		Yes	40-60	1	1.91	Yes
1485	25	stage II	Yes	2009	Yes	FAC/FEC/AC	Yes	Tamoxifen	Yes	<40	1	7.98	No
1486	52		No	2010	No		Yes	Tamoxifen	No	40-60	2	10.99	Yes
1487	82	stage III	No	2010	No		Yes	Tamoxifen	Yes	>60	2	0.47	Yes
1488	56	stage IV	Yes	2010	Yes	FAC/FEC/AC	Yes	Tamoxifen	Yes	40-60	2	3.01	Yes
1489	50	stage II	No	2010	Yes	FAC/FEC/AC	Yes		Yes	40-60	2	2.23	No
1490	39	stage II	Yes	2010	Yes	FAC/FEC/AC	Yes	Tamoxifen	Yes	<40	2	6.08	No
1491	54	stage III	Yes	2010	Yes	FAC/FEC/AC	Yes	AI	No	40-60	2	10.81	Yes
1492	49	stage II	No	2010	Yes	AC-T	No		No	40-60	2	10.71	No
1493	37		Yes	2010	Yes	FAC/FEC/AC	Yes	Tamoxifen	No	<40	2	10.63	Yes
1494	44	stage I	No	2010	Yes	FAC/FEC/AC	Yes	Tamoxifen	No	40-60	2	10.64	No
1495	42	stage I	Yes	2010	No		Yes	Tamoxifen	No	40-60	2	10.56	No
1496	66		Yes	2010	No		Yes	Tamoxifen	No	>60	2	11.33	Yes
1497	46		No	2010	No		No		Yes	40-60	2	2.17	Yes
1498	55	stage III	Yes	2010	Yes	FAC/FEC/AC	Yes	Tamoxifen	No	40-60	2	11.35	Yes
1499	37	stage IV	No	2010	Yes	FAC/FEC/AC	No		Yes	<40	2	0.36	Yes
1500	53	stage IV	Yes	2010	Yes	FAC/FEC/AC	Yes	Tamoxifen	Yes	40-60	2	2.69	Yes
1501	61		No	2010	No		Yes	AI	No	>60	2	11.33	Yes
1502	64	stage II	Yes	2010	Yes	FAC/FEC/AC	Yes		No	>60	2	11.52	No
1503	39	stage I	No	2010	No		No		No	<40	2	11.01	No
1504	75	stage III	No	2010	No		No		No	>60	2	11.18	Yes
1505	63	stage I	No	2010	No		Yes	AI	Yes	>60	2	3.03	No
1506	54		Yes	2010	No		No		Yes	40-60	2	2.32	Yes
1507	61	stage I	Yes	2010	Yes	AC-T	Yes		No	>60	2	11.21	No
1508	51	stage IV	Yes	2010	Yes	FAC/FEC/AC	No		Yes	40-60	2	1.71	Yes
1509	41	stage I	Yes	2010	No		Yes		No	40-60	2	10.58	No
1510	40		No	2010	No		No		No	40-60	2	10.67	Yes
1511	36	stage II	Yes	2010	Yes	FAC/FEC/AC	Yes	Tamoxifen	Yes	<40	2	0.91	No
1512	50		Yes	2010	No		No		No	40-60	2	11.08	Yes
1513	48	stage III	Yes	2010	Yes	FAC/FEC/AC	Yes	Tamoxifen	Yes	40-60	2	2.19	Yes
1514	58	stage III	Yes	2010	Yes	FAC/FEC/AC	Yes	Tamoxifen	No	40-60	2	8.12	Yes
1515	77	stage II	No	2010	Yes	FAC/FEC/AC	Yes		No	>60	2	10.62	No
1516	43		No	2010	No		No		No	40-60	2	11.48	Yes
1517	42	stage III	Yes	2010	Yes	AC-T	No		Yes	40-60	2	1.29	Yes
1518	60	stage IV	Yes	2010	Yes	AC-T	Yes	Tamoxifen	Yes	40-60	2	3.9	Yes
1519	54	stage II	No	2010	Yes	FAC/FEC/AC	Yes	Tamoxifen	No	40-60	2	11.1	No
1520	80	stage IV	Yes	2010	No		Yes		Yes	>60	2	1.05	Yes
1521	45		No	2010	Yes	AC-T	No		No	40-60	2	11.33	Yes
1522	39	stage II	No	2010	Yes	AC-T	Yes		No	<40	2	11.09	No
1523	49	stage II	Yes	2010	Yes	AC-T	Yes	Tamoxifen	No	40-60	2	7.68	No
1524	44	stage II	Yes	2010	Yes	FAC/FEC/AC	No		No	40-60	2	7.82	No
1525	76	stage III	No	2010	No		Yes	Tamoxifen	Yes	>60	2	1.35	Yes
1526	54	stage II	Yes	2010	Yes	FAC/FEC/AC	No		No	40-60	2	10.57	No
1527	55		No	2010	No		Yes	Tamoxifen	Yes	40-60	2	5.51	Yes
1528	50	stage II	No	2010	Yes	FAC/FEC/AC	Yes	Tamoxifen	No	40-60	2	11.29	No
1529	59		Yes	2010	Yes	FAC/FEC/AC	Yes	AI	No	40-60	2	11.24	Yes
1530	68	stage II	No	2010	No		Yes	Tamoxifen	No	>60	2	10.46	No
1531	50	stage II	Yes	2010	Yes	AC-T	Yes		No	40-60	2	11.08	No
1532	29	stage II	Yes	2010	Yes	FAC/FEC/AC	No		No	<40	2	11.5	No
1533	34		Yes	2010	No		No		No	<40	2	11.27	Yes
1534	53	stage II	No	2010	Yes	FAC/FEC/AC	No		No	40-60	2	11.18	No
1535	61	stage I	No	2010	No		Yes	Tamoxifen	No	>60	2	10.93	No
1536	32	stage II	Yes	2010	Yes	AC-T	Yes	Tamoxifen	Yes	<40	2	3.52	No
1537	54	stage II	Yes	2010	Yes	AC-T	No		No	40-60	2	10.64	No
1538	61		Yes	2010	No		No		No	>60	2	8.21	Yes
1539	48		Yes	2010	Yes	FAC/FEC/AC	Yes		Yes	40-60	2	2.28	Yes
1540	44	stage II	Yes	2010	Yes	AC-T	Yes		No	40-60	2	10.8	No
1541	87	stage II	No	2010	No		Yes	AI	No	>60	2	10.89	No
1542	54	stage III	Yes	2010	Yes	AC-T	Yes	Tamoxifen	No	40-60	2	10.98	Yes
1543	50	stage II	No	2010	Yes	FAC/FEC/AC	Yes	Tamoxifen	No	40-60	2	11.2	No
1544	49	stage III	Yes	2010	Yes	FAC/FEC/AC	Yes	Tamoxifen	No	40-60	2	10.85	Yes
1545	71	stage II	Yes	2010	No		Yes	AI	No	>60	2	11.35	No
1546	57		Yes	2010	Yes	FAC/FEC/AC	Yes	AI	No	40-60	2	10.99	Yes
1547	48	stage IV	Yes	2010	No		Yes	Tamoxifen	Yes	40-60	2	1.24	Yes
1548	55	stage IV	Yes	2010	Yes	FAC/FEC/AC	Yes	Tamoxifen	Yes	40-60	2	4.25	Yes
1549	78	stage II	No	2010	No		No		No	>60	2	7.38	No
1550	53	stage III	No	2010	No		Yes		No	40-60	2	8.66	Yes
1551	71	stage II	No	2010	Yes	FAC/FEC/AC	Yes	Tamoxifen	Yes	>60	2	3.74	No
1552	56	stage II	Yes	2010	Yes	FAC/FEC/AC	No		No	40-60	2	10.72	No
1553	52	stage IV	Yes	2010	Yes	FAC/FEC/AC	No		Yes	40-60	2	1.78	Yes
1554	53		No	2010	No		Yes	Tamoxifen	No	40-60	2	11.02	Yes
1555	43		No	2010	Yes	AC-T	No		Yes	40-60	2	1.04	Yes
1556	46	stage II	No	2010	Yes	AC-T	Yes	Tamoxifen	No	40-60	2	10.85	No
1557	35		Yes	2010	No		Yes		No	<40	2	11.42	Yes
1558	60	stage II	Yes	2010	Yes	FAC/FEC/AC	Yes	Tamoxifen	No	40-60	2	11.07	No
1559	75	stage III	Yes	2010	No		No		Yes	>60	2	0.19	Yes
1560	52	stage II	No	2010	Yes	FAC/FEC/AC	No		No	40-60	2	11.31	No
1561	54	stage II	Yes	2010	Yes	FAC/FEC/AC	Yes	AI	No	40-60	2	10.62	No
1562	53		No	2010	No		No		No	40-60	2	10.63	Yes
1563	49	stage II	Yes	2010	Yes	FAC/FEC/AC	Yes	Tamoxifen	No	40-60	2	11.35	No
1564	58		Yes	2010	No		No		No	40-60	2	11.38	Yes
1565	44		No	2010	Yes	FAC/FEC/AC	No		No	40-60	2	10.57	Yes
1566	50	stage II	No	2010	Yes	FAC/FEC/AC	Yes	Tamoxifen	No	40-60	2	10.74	No
1567	40	stage III	Yes	2010	Yes	FAC/FEC/AC	Yes	Tamoxifen	No	40-60	2	10.62	Yes
1568	61		Yes	2010	Yes	FAC/FEC/AC	No		Yes	>60	2	3.83	Yes
1569	50	stage III	Yes	2010	Yes	FAC/FEC/AC	Yes		Yes	40-60	2	3.88	Yes
1570	61	stage I	No	2010	No		No		No	>60	2	10.83	No
1571	38		No	2010	No		No		Yes	<40	2	5.62	Yes
1572	51	stage III	Yes	2010	Yes	FAC/FEC/AC	Yes	Tamoxifen	Yes	40-60	2	2.08	Yes
1573	62	stage IV	Yes	2010	Yes	FAC/FEC/AC	No		Yes	>60	2	4.53	Yes
1574	35	stage III	Yes	2010	Yes	FAC/FEC/AC	No		No	<40	2	7.95	Yes
1575	52	stage I	No	2010	Yes	FAC/FEC/AC	No		No	40-60	2	11.38	No
1576	65	stage II	No	2010	Yes	CMF	No		No	>60	2	11.1	No
1577	40	stage III	Yes	2010	Yes	FAC/FEC/AC	Yes	Tamoxifen	Yes	40-60	2	0.81	Yes
1578	61	stage II	No	2010	No		No		No	>60	2	11.47	No
1579	45	stage IV	No	2010	Yes	FAC/FEC/AC	Yes	Tamoxifen	Yes	40-60	2	3.81	Yes
1580	61	stage II	No	2010	No		Yes	Tamoxifen	No	>60	2	11.04	No
1581	59	stage II	Yes	2010	Yes	AC-T	Yes	Tamoxifen	No	40-60	2	11.46	No
1582	38	stage II	Yes	2010	Yes	FAC/FEC/AC	Yes	Tamoxifen	No	<40	2	11.29	No
1583	37	stage III	Yes	2010	No		No		Yes	<40	2	1.81	Yes
1584	60	stage II	Yes	2010	Yes	AC-T	No		Yes	40-60	2	3.06	No
1585	55	stage II	No	2010	No		Yes	AI	No	40-60	2	10.95	No
1586	78	stage III	No	2010	No		Yes		Yes	>60	2	0.65	Yes
1587	47	stage II	Yes	2010	Yes	AC-T	No		No	40-60	2	8.76	No
1588	45		No	2010	Yes	FAC/FEC/AC	Yes	Tamoxifen	No	40-60	2	11.23	Yes
1589	48	stage III	Yes	2010	Yes	AC-T	Yes		Yes	40-60	2	1.72	Yes
1590	72	stage II	No	2010	No		Yes	AI	No	>60	2	10.94	No
1591	54	stage II	Yes	2010	Yes	AC-T	No		Yes	40-60	2	2.19	No
1592	60	stage IV	No	2010	No		No		Yes	40-60	2	2.64	Yes
1593	55	stage III	Yes	2010	Yes	FAC/FEC/AC	Yes	AI	No	40-60	2	11.06	Yes
1594	59	stage II	No	2010	Yes	FAC/FEC/AC	No		No	40-60	2	11.38	No
1595	40	stage II	No	2010	Yes	FAC/FEC/AC	No		No	40-60	2	10.85	No
1596	57	stage I	No	2010	Yes	FAC/FEC/AC	Yes	AI	No	40-60	2	11.12	No
1597	67	stage IV	No	2010	No		No		No	>60	2	10.73	Yes
1598	70	stage II	No	2010	No		Yes	AI	No	>60	2	9.6	No
1599	41		No	2010	No		Yes		No	40-60	2	10.74	Yes
1600	53	stage II	Yes	2010	Yes	FAC/FEC/AC	Yes	Tamoxifen	No	40-60	2	11.12	No
1601	57	stage II	No	2010	Yes	AC-T	Yes	Tamoxifen	No	40-60	2	11.43	No
1602	41	stage IV	Yes	2010	No		Yes	Tamoxifen	Yes	40-60	2	3.17	Yes
1603	48	stage III	Yes	2010	Yes	FAC/FEC/AC	Yes	Tamoxifen	Yes	40-60	2	1.99	Yes
1604	48	stage IV	No	2010	Yes	FAC/FEC/AC	No		No	40-60	2	10.96	Yes
1605	41	stage IV	No	2010	Yes	FAC/FEC/AC	No		Yes	40-60	2	0.17	Yes
1606	49	stage III	Yes	2010	Yes	AC-T	Yes	Tamoxifen	Yes	40-60	2	2.67	Yes
1607	45		Yes	2010	Yes	FAC/FEC/AC	Yes	Tamoxifen	No	40-60	2	11.12	Yes
1608	39	stage II	Yes	2010	Yes	AC-T	Yes		Yes	<40	2	3.33	No
1609	47	stage III	Yes	2010	Yes	AC-T	No		No	40-60	2	7.15	Yes
1610	32		Yes	2010	No		Yes		No	<40	2	10.73	Yes
1611	84		No	2010	No		No		Yes	>60	2	0.85	Yes
1612	69	stage I	No	2010	No		Yes	AI	No	>60	2	11.28	No
1613	52	stage III	Yes	2010	Yes	FAC/FEC/AC	Yes		Yes	40-60	2	3.68	Yes
1614	47	stage II	Yes	2010	Yes	FAC/FEC/AC	Yes	Tamoxifen	No	40-60	2	10.81	No
1615	46	stage II	Yes	2010	No		Yes	Tamoxifen	No	40-60	2	9.31	No
1616	46		No	2010	Yes	FAC/FEC/AC	No		Yes	40-60	2	1.77	Yes
1617	56	stage III	Yes	2010	Yes	AC-T	No		No	40-60	2	10.94	Yes
1618	44		Yes	2010	Yes	FAC/FEC/AC	No		Yes	40-60	2	1.26	Yes
1619	39	stage I	Yes	2010	Yes	FAC/FEC/AC	Yes	Tamoxifen	No	<40	2	10.73	No
1620	34	stage I	No	2010	Yes	FAC/FEC/AC	Yes	Tamoxifen	No	<40	2	10.64	No
1621	37	stage II	No	2010	Yes	FAC/FEC/AC	No		No	<40	2	10.59	No
1622	30	stage II	Yes	2010	No		No		No	<40	2	10.54	No
1623	43	stage IV	Yes	2010	Yes	AC-T	Yes	Tamoxifen	Yes	40-60	2	5.14	Yes
1624	47	stage II	No	2010	Yes	FAC/FEC/AC	No		No	40-60	2	10.69	No
1625	45		No	2010	Yes	FAC/FEC/AC	Yes	Tamoxifen	No	40-60	2	11.53	Yes
1626	61	stage II	No	2010	Yes	FAC/FEC/AC	Yes	AI	Yes	>60	2	2.79	No
1627	42	stage IV	Yes	2010	No		No		Yes	40-60	2	4.04	Yes
1628	40	stage II	No	2010	Yes	FAC/FEC/AC	Yes	Tamoxifen	No	40-60	2	11.5	No
1629	56	stage I	Yes	2010	Yes	FAC/FEC/AC	Yes	AI	No	40-60	2	10.6	No
1630	46	stage II	Yes	2010	Yes	FAC/FEC/AC	No		No	40-60	2	11.04	No
1631	78	stage III	No	2010	No		Yes		Yes	>60	2	2.44	Yes
1632	59	stage I	Yes	2010	No		No		No	40-60	2	10.59	No
1633	47	stage II	Yes	2010	Yes	AC-T	Yes		No	40-60	2	11.22	No
1634	49	stage II	Yes	2010	Yes	FAC/FEC/AC	No		No	40-60	2	10.77	No
1635	71	stage III	Yes	2010	Yes	AC-T	Yes	AI	No	>60	2	10.54	Yes
1636	46	stage I	Yes	2010	Yes	FAC/FEC/AC	Yes	Tamoxifen	No	40-60	2	10.71	No
1637	59	stage II	Yes	2010	Yes	FAC/FEC/AC	Yes	Tamoxifen	No	40-60	2	11.46	No
1638	70	stage II	Yes	2010	Yes	FAC/FEC/AC	No		Yes	>60	2	3.07	No
1639	45		Yes	2010	Yes	AC-T	Yes	Tamoxifen	No	40-60	2	11.23	Yes
1640	54	stage II	No	2010	No		Yes	Tamoxifen	No	40-60	2	11.37	No
1641	30	stage III	Yes	2010	Yes	AC-T	Yes	Tamoxifen	No	<40	2	10.81	Yes
1642	37	stage III	Yes	2010	Yes	FAC/FEC/AC	No		No	<40	2	11.47	Yes
1643	73	stage II	Yes	2010	Yes	FAC/FEC/AC	Yes	Tamoxifen	No	>60	2	11.52	No
1644	41	stage II	Yes	2010	Yes	AC-T	Yes	Tamoxifen	No	40-60	2	10.55	No
1645	53	stage II	No	2010	Yes	FAC/FEC/AC	Yes	Tamoxifen	No	40-60	2	11.03	No
1646	51	stage III	Yes	2010	Yes	AC-T	No		Yes	40-60	2	1.21	Yes
1647	66	stage III	Yes	2010	Yes	FAC/FEC/AC	No		No	>60	2	10.05	Yes
1648	50	stage I	Yes	2010	Yes	FAC/FEC/AC	No		No	40-60	2	11.33	No
1649	54		No	2010	Yes	FAC/FEC/AC	Yes	Tamoxifen	No	40-60	2	11.5	Yes
1650	37	stage I	Yes	2010	Yes	FAC/FEC/AC	Yes	Tamoxifen	No	<40	2	11.09	No
1651	37	stage IV	Yes	2010	No		Yes	Tamoxifen	Yes	<40	2	1.64	Yes
1652	61		Yes	2010	No		No		No	>60	2	11.31	Yes
1653	48	stage II	No	2010	Yes	FAC/FEC/AC	No		Yes	40-60	2	4.3	No
1654	60	stage II	No	2010	Yes	CMF	Yes	Tamoxifen	No	40-60	2	11.5	No
1655	56	stage II	Yes	2010	Yes	FAC/FEC/AC	Yes	Tamoxifen	No	40-60	2	10.58	No
1656	70	stage III	Yes	2010	Yes	FAC/FEC/AC	No		No	>60	2	10.62	Yes
1657	52	stage III	Yes	2010	Yes	FAC/FEC/AC	Yes	Tamoxifen	No	40-60	2	8.11	Yes
1658	81		No	2010	No		No		Yes	>60	2	0.22	Yes
1659	61	stage III	Yes	2010	Yes	FAC/FEC/AC	No		Yes	>60	2	1.06	Yes
1660	60	stage II	Yes	2010	Yes	FAC/FEC/AC	Yes	Tamoxifen	No	40-60	2	10.78	No
1661	60	stage IV	No	2010	No		No		No	40-60	2	11.1	Yes
1662	49		Yes	2010	No		No		No	40-60	2	11.23	Yes
1663	46	stage I	No	2010	No		Yes	Tamoxifen	No	40-60	2	10.77	No
1664	57	stage II	No	2010	Yes	FAC/FEC/AC	Yes	AI	No	40-60	2	10.67	No
1665	44	stage III	Yes	2010	Yes	FAC/FEC/AC	Yes	Tamoxifen	No	40-60	2	10.8	Yes
1666	47	stage II	Yes	2010	No		Yes		No	40-60	2	11.04	No
1667	55	stage III	Yes	2010	No		No		No	40-60	2	10.91	Yes
1668	41		No	2010	Yes	AC-T	No		No	40-60	2	10.55	Yes
1669	53	stage II	Yes	2010	Yes	FAC/FEC/AC	No		No	40-60	2	11	No
1670	50	stage III	Yes	2010	Yes	FAC/FEC/AC	Yes		No	40-60	2	11.04	Yes
1671	79	stage I	No	2010	No		Yes	Tamoxifen	Yes	>60	2	7.09	No
1672	51	stage II	Yes	2010	Yes	FAC/FEC/AC	Yes		No	40-60	2	10.77	No
1673	48	stage III	Yes	2010	Yes	FAC/FEC/AC	Yes		Yes	40-60	2	1.37	Yes
1674	46	stage II	Yes	2010	Yes	FAC/FEC/AC	No		No	40-60	2	11.46	No
1675	54	stage II	Yes	2010	Yes	FAC/FEC/AC	Yes	Tamoxifen	No	40-60	2	10.84	No
1676	35		No	2010	No		No		Yes	<40	2	1.57	Yes
1677	68	stage I	No	2010	No		Yes	Tamoxifen	No	>60	2	10.64	No
1678	64		Yes	2010	Yes	AC-T	No		No	>60	2	8.3	Yes
1679	55	stage I	Yes	2010	No		Yes	Tamoxifen	No	40-60	2	10.89	No
1680	46	stage II	Yes	2010	Yes	FAC/FEC/AC	No		Yes	40-60	2	0.91	No
1681	53	stage I	Yes	2010	Yes	FAC/FEC/AC	No		No	40-60	2	10.85	No
1682	60		Yes	2010	No		Yes	Tamoxifen	No	40-60	2	11.19	Yes
1683	60	stage I	No	2010	No		Yes		No	40-60	2	10.58	No
1684	49	stage II	Yes	2010	Yes	FAC/FEC/AC	Yes	Tamoxifen	Yes	40-60	2	7	No
1685	49	stage II	No	2010	Yes	AC-T	No		No	40-60	2	11.24	No
1686	45	stage III	Yes	2010	Yes	FAC/FEC/AC	No		No	40-60	2	10.96	Yes
1687	42	stage IV	Yes	2010	No		Yes	Tamoxifen	Yes	40-60	2	5.14	Yes
1688	61		No	2010	No		No		Yes	>60	2	0.3	Yes
1689	74	stage I	No	2010	No		Yes	Tamoxifen	Yes	>60	2	7.07	No
1690	39	stage II	No	2010	No		No		No	<40	2	11.18	No
1691	35	stage III	Yes	2010	Yes	FAC/FEC/AC	Yes	Tamoxifen	No	<40	2	11.44	Yes
1692	47	stage I	No	2010	Yes	FAC/FEC/AC	Yes	Tamoxifen	No	40-60	2	11	No
1693	54	stage II	Yes	2010	Yes	FAC/FEC/AC	Yes	Tamoxifen	No	40-60	2	10.69	No
1694	55	stage II	No	2010	Yes	FAC/FEC/AC	Yes	Tamoxifen	No	40-60	2	10.58	No
1695	51	stage II	Yes	2010	Yes	AC-T	Yes	Tamoxifen	No	40-60	2	10.94	No
1696	54		Yes	2010	Yes	FAC/FEC/AC	No		No	40-60	2	11.08	Yes
1697	32	stage I	No	2010	Yes	FAC/FEC/AC	Yes	Tamoxifen	No	<40	2	11.1	No
1698	49	stage II	Yes	2010	Yes	FAC/FEC/AC	Yes	Tamoxifen	No	40-60	2	11.18	No
1699	66	stage II	Yes	2010	Yes	FAC/FEC/AC	Yes	AI	No	>60	2	10.87	No
1700	70	stage II	Yes	2010	Yes	FAC/FEC/AC	No		Yes	>60	2	1.6	No
1701	68	stage II	Yes	2010	Yes	AC-T	No		No	>60	2	10.96	No
1702	52	stage II	Yes	2010	Yes	FAC/FEC/AC	Yes	Tamoxifen	Yes	40-60	2	6.81	No
1703	60	stage III	No	2010	No		Yes	Tamoxifen	Yes	40-60	2	2.52	Yes
1704	65	stage III	No	2010	No		Yes	Tamoxifen	No	>60	2	10.6	Yes
1705	60	stage II	No	2010	No		Yes	AI	No	40-60	2	10.89	No
1706	43		No	2010	Yes	FAC/FEC/AC	Yes	Tamoxifen	Yes	40-60	2	6.14	Yes
1707	46		No	2010	Yes	FAC/FEC/AC	Yes	Tamoxifen	No	40-60	2	9.86	Yes
1708	47	stage III	Yes	2010	Yes	FAC/FEC/AC	No		Yes	40-60	2	0.75	Yes
1709	47	stage I	Yes	2010	Yes	FAC/FEC/AC	No		No	40-60	2	10.89	No
1710	50	stage I	No	2010	No		Yes	Tamoxifen	No	40-60	2	10.31	No
1711	47	stage III	Yes	2010	Yes	FAC/FEC/AC	No		Yes	40-60	2	1.07	Yes
1712	35	stage II	Yes	2010	Yes	FAC/FEC/AC	No		No	<40	2	10.63	No
1713	53		Yes	2010	Yes	FAC/FEC/AC	Yes		No	40-60	2	10.82	Yes
1714	46	stage I	Yes	2010	No		Yes	Tamoxifen	No	40-60	2	10.96	No
1715	63	stage III	Yes	2010	Yes	FAC/FEC/AC	No		Yes	>60	2	1.19	Yes
1716	79		No	2010	No		No		Yes	>60	2	0.08	Yes
1717	72	stage III	No	2010	Yes	AC-T	Yes	Tamoxifen	No	>60	2	10.61	Yes
1718	47		No	2010	No		Yes	Tamoxifen	Yes	40-60	2	6.63	Yes
1719	48	stage IV	Yes	2010	Yes	AC-T	Yes	Tamoxifen	No	40-60	2	11.03	Yes
1720	76	stage III	Yes	2010	No		No		Yes	>60	2	0.87	Yes
1721	58	stage I	Yes	2010	No		Yes	AI	No	40-60	2	10.98	No
1722	44	stage II	Yes	2010	Yes	AC-T	Yes	Tamoxifen	No	40-60	2	11.31	No
1723	43		Yes	2010	Yes	AC-T	Yes	Tamoxifen	No	40-60	2	10.79	Yes
1724	59	stage I	No	2010	Yes	FAC/FEC/AC	Yes	AI	No	40-60	2	10.64	No
1725	61	stage I	Yes	2010	No		Yes	AI	No	>60	2	10.93	No
1726	46	stage I	No	2010	No		Yes	Tamoxifen	No	40-60	2	11.07	No
1727	45	stage II	No	2010	No		No		No	40-60	2	7.29	No
1728	39	stage II	Yes	2010	Yes	AC-T	No		No	<40	2	11.01	No
1729	55	stage II	Yes	2010	Yes	AC-T	Yes	Tamoxifen	No	40-60	2	10.79	No
1730	56	stage I	No	2010	No		No		No	40-60	2	11.02	No
1731	48	stage II	Yes	2010	Yes	FAC/FEC/AC	No		No	40-60	2	10.71	No
1732	66	stage I	No	2010	Yes	FAC/FEC/AC	No		No	>60	2	10.57	No
1733	56	stage IV	Yes	2010	Yes	FAC/FEC/AC	No		Yes	40-60	2	1.83	Yes
1734	50	stage II	Yes	2010	Yes	FAC/FEC/AC	Yes	Tamoxifen	Yes	40-60	2	5.22	No
1735	43	stage II	No	2010	Yes	FAC/FEC/AC	No		No	40-60	2	11.15	No
1736	26	stage II	No	2010	Yes	FAC/FEC/AC	Yes	Tamoxifen	No	<40	2	10.65	No
1737	50	stage II	Yes	2010	Yes	FAC/FEC/AC	No		No	40-60	2	11.39	No
1738	60	stage II	No	2010	Yes	FAC/FEC/AC	Yes	AI	No	40-60	2	10.68	No
1739	58	stage II	No	2010	Yes	FAC/FEC/AC	Yes	AI	No	40-60	2	11.33	No
1740	37	stage II	Yes	2010	Yes	FAC/FEC/AC	Yes	Tamoxifen	Yes	<40	2	7.03	No
1741	64	stage II	No	2010	No		Yes	Tamoxifen	No	>60	2	11.18	No
1742	53	stage III	Yes	2010	No		No		Yes	40-60	2	1.48	Yes
1743	61	stage I	No	2010	Yes	FAC/FEC/AC	Yes	AI	Yes	>60	2	6.75	No
1744	38		Yes	2010	No		No		No	<40	2	11.1	Yes
1745	75	stage II	Yes	2010	Yes	AC-T	Yes	AI	No	>60	2	10.95	No
1746	42	stage II	Yes	2010	Yes	FAC/FEC/AC	No		Yes	40-60	2	5.94	No
1747	55	stage I	No	2010	No		No		No	40-60	2	11.43	No
1748	69	stage I	No	2010	No		Yes	Tamoxifen	No	>60	2	10.63	No
1749	72	stage III	Yes	2010	Yes	FAC/FEC/AC	No		No	>60	2	11.52	Yes
1750	27	stage II	Yes	2010	Yes	FAC/FEC/AC	No		No	<40	2	10.61	No
1751	77		No	2010	No		No		Yes	>60	2	2.98	Yes
1752	43	stage II	No	2010	No		Yes	Tamoxifen	No	40-60	2	11.38	No
1753	50	stage III	Yes	2010	Yes	AC-T	Yes		No	40-60	2	10.94	Yes
1754	55		Yes	2010	Yes	AC-T	No		Yes	40-60	2	2.82	Yes
1755	58	stage III	No	2010	No		Yes	Tamoxifen	No	40-60	2	10.56	Yes
1756	58	stage III	Yes	2010	No		Yes		Yes	40-60	2	2.54	Yes
1757	40	stage III	Yes	2010	Yes	FAC/FEC/AC	No		Yes	40-60	2	0.96	Yes
1758	55		No	2010	No		No		No	40-60	2	10.57	Yes
1759	56	stage II	Yes	2010	No		Yes	Tamoxifen	No	40-60	2	8.62	No
1760	49	stage III	Yes	2010	Yes	AC-T	No		No	40-60	2	7.52	Yes
1761	73	stage II	Yes	2010	Yes	FAC/FEC/AC	No		Yes	>60	2	0.92	No
1762	58	stage III	Yes	2010	Yes	AC-T	No		No	40-60	2	10.59	Yes
1763	43		Yes	2010	No		No		No	40-60	2	11.35	Yes
1764	45	stage III	Yes	2010	Yes	FAC/FEC/AC	Yes	Tamoxifen	No	40-60	2	11.43	Yes
1765	52	stage I	Yes	2010	Yes	FAC/FEC/AC	Yes	Tamoxifen	No	40-60	2	10.67	No
1766	50	stage IV	No	2010	Yes	FAC/FEC/AC	Yes	AI	Yes	40-60	2	2.06	Yes
1767	50	stage IV	Yes	2010	Yes	AC-T	Yes	Tamoxifen	No	40-60	2	10.91	Yes
1768	45	stage II	Yes	2010	Yes	FAC/FEC/AC	Yes	Tamoxifen	No	40-60	2	11.48	No
1769	44	stage II	Yes	2010	Yes	FAC/FEC/AC	Yes	Tamoxifen	No	40-60	2	11	No
1770	78	stage III	No	2010	No		No		Yes	>60	2	0.17	Yes
1771	70	stage I	No	2010	No		No		No	>60	2	10.74	No
1772	51	stage I	No	2010	Yes	FAC/FEC/AC	Yes	Tamoxifen	No	40-60	2	11.17	No
1773	44	stage II	No	2010	Yes	FAC/FEC/AC	Yes	Tamoxifen	No	40-60	2	10.83	No
1774	48	stage II	Yes	2010	Yes	FAC/FEC/AC	No		No	40-60	2	10.86	No
1775	54	stage III	Yes	2010	Yes	FAC/FEC/AC	No		Yes	40-60	2	0.69	Yes
1776	51	stage III	Yes	2010	Yes	FAC/FEC/AC	No		Yes	40-60	2	3.08	Yes
1777	47	stage II	Yes	2010	Yes	FAC/FEC/AC	Yes	AI	No	40-60	2	11.44	No
1778	52	stage I	No	2010	No		Yes	Tamoxifen	No	40-60	2	11	No
1779	58	stage II	Yes	2010	Yes	FAC/FEC/AC	Yes	Tamoxifen	No	40-60	2	11.35	No
1780	36	stage III	Yes	2010	Yes	FAC/FEC/AC	No		Yes	<40	2	3.15	Yes
1781	39	stage II	Yes	2010	Yes	AC-T	No		No	<40	2	10.81	No
1782	57	stage IV	Yes	2010	No		Yes		Yes	40-60	2	4.63	Yes
1783	33	stage IV	Yes	2010	Yes	FAC/FEC/AC	No		No	<40	2	10.8	Yes
1784	61	stage I	No	2010	No		Yes	Tamoxifen	No	>60	2	10.68	No
1785	67	stage II	No	2010	No		Yes	AI	Yes	>60	2	1.07	No
1786	71	stage II	No	2010	Yes	CMF	No		No	>60	2	10.63	No
1787	54		No	2010	No		No		Yes	40-60	2	1.1	Yes
1788	49	stage II	Yes	2010	Yes	FAC/FEC/AC	No		Yes	40-60	2	2.41	No
1789	81	stage I	No	2010	No		No		No	>60	2	7.64	No
1790	40	stage IV	Yes	2010	Yes	FAC/FEC/AC	Yes	Tamoxifen	Yes	40-60	2	5.88	Yes
1791	43	stage II	No	2010	Yes	FAC/FEC/AC	No		No	40-60	2	10.93	No
1792	53	stage III	No	2010	No		No		No	40-60	2	11.47	Yes
1793	48	stage III	Yes	2010	Yes	FAC/FEC/AC	Yes	Tamoxifen	Yes	40-60	2	2.53	Yes
1794	67	stage IV	Yes	2010	Yes	FAC/FEC/AC	No		Yes	>60	2	1.95	Yes
1795	49		Yes	2010	No		Yes	Tamoxifen	No	40-60	2	11.12	Yes
1796	58		Yes	2010	No		No		No	40-60	2	10.77	Yes
1797	44	stage II	Yes	2010	Yes	FAC/FEC/AC	No		No	40-60	2	9.71	No
1798	39	stage II	Yes	2010	Yes	FAC/FEC/AC	No		No	<40	2	11.3	No
1799	51	stage II	No	2010	Yes	FAC/FEC/AC	No		No	40-60	2	11.04	No
1800	44	stage II	Yes	2010	Yes	FAC/FEC/AC	Yes	Tamoxifen	No	40-60	2	10.56	No
1801	49		No	2010	No		No		No	40-60	2	11.02	Yes
1802	58	stage IV	Yes	2010	Yes	FAC/FEC/AC	No		Yes	40-60	2	5.86	Yes
1803	49	stage II	Yes	2010	No		No		Yes	40-60	2	1.9	No
1804	49	stage III	Yes	2010	Yes	FAC/FEC/AC	Yes		Yes	40-60	2	1.88	Yes
1805	45	stage II	Yes	2010	Yes	FAC/FEC/AC	No		No	40-60	2	11.37	No
1806	53		Yes	2010	Yes	CMF	Yes	Tamoxifen	No	40-60	2	10.7	Yes
1807	48	stage III	No	2010	No		No		Yes	40-60	2	1.86	Yes
1808	61		No	2010	No		No		Yes	>60	2	2.68	Yes
1809	55	stage III	Yes	2010	Yes	FAC/FEC/AC	Yes	Tamoxifen	Yes	40-60	2	5.76	Yes
1810	37	stage II	Yes	2010	Yes	AC-T	Yes		No	<40	2	8.98	No
1811	41	stage III	Yes	2010	Yes	FAC/FEC/AC	Yes	Tamoxifen	Yes	40-60	2	3.1	Yes
1812	47	stage II	No	2010	No		Yes	Tamoxifen	No	40-60	2	11.23	No
1813	57	stage II	No	2010	Yes	FAC/FEC/AC	Yes	Tamoxifen	No	40-60	2	10.87	No
1814	58	stage I	No	2010	No		Yes	Tamoxifen	No	40-60	2	11.06	No
1815	64	stage I	Yes	2010	No		Yes	Tamoxifen	No	>60	2	10.58	No
1816	59		No	2010	Yes	AC-T	No		Yes	40-60	2	0.51	Yes
1817	30	stage II	Yes	2010	Yes	AC-T	No		No	<40	2	10.71	No
1818	47	stage IV	Yes	2010	Yes	FAC/FEC/AC	Yes	Tamoxifen	Yes	40-60	2	3.72	Yes
1819	44	stage IV	Yes	2010	Yes	FAC/FEC/AC	No		Yes	40-60	2	0.64	Yes
1820	57	stage III	No	2010	No		Yes	Tamoxifen	No	40-60	2	10.79	Yes
1821	49		Yes	2010	Yes	FAC/FEC/AC	Yes	Tamoxifen	Yes	40-60	2	4.32	Yes
1822	36	stage III	Yes	2010	Yes	FAC/FEC/AC	Yes	Tamoxifen	No	<40	2	8.21	Yes
1823	54	stage III	Yes	2010	Yes	FAC/FEC/AC	No		No	40-60	2	11.33	Yes
1824	39	stage III	Yes	2010	Yes	AC-T	Yes	Tamoxifen	No	<40	2	10.85	Yes
1825	76	stage II	No	2010	No		Yes	Tamoxifen	Yes	>60	2	4.44	No
1826	49	stage II	No	2010	Yes	FAC/FEC/AC	No		No	40-60	2	11.19	No
1827	30	stage II	No	2010	Yes	FAC/FEC/AC	No		No	<40	2	11.49	No
1828	52	stage I	No	2010	No		Yes	Tamoxifen	Yes	40-60	2	4.95	No
1829	51	stage II	Yes	2010	Yes	FAC/FEC/AC	No		Yes	40-60	2	2.77	No
1830	43	stage II	Yes	2010	Yes	AC-T	Yes	Tamoxifen	No	40-60	2	10.66	No
1831	48	stage II	No	2010	No		No		No	40-60	2	10.78	No
1832	50		No	2010	No		Yes	Tamoxifen	No	40-60	2	11.12	Yes
1833	40	stage II	No	2010	Yes	FAC/FEC/AC	Yes	Tamoxifen	No	40-60	2	11.1	No
1834	53		No	2010	No		No		No	40-60	2	11.23	Yes
1835	52	stage IV	Yes	2010	Yes	FAC/FEC/AC	No		Yes	40-60	2	1.49	Yes
1836	56	stage II	Yes	2010	Yes	FAC/FEC/AC	No		No	40-60	2	10.82	No
1837	78	stage III	No	2010	No		No		Yes	>60	2	2.27	Yes
1838	50		No	2010	No		No		Yes	40-60	2	2.02	Yes
1839	54	stage I	No	2010	No		Yes	Tamoxifen	No	40-60	2	11.47	No
1840	45	stage I	No	2010	No		No		No	40-60	2	11.48	No
1841	60	stage II	No	2010	Yes	AC-T	Yes	AI	Yes	40-60	2	2.81	No
1842	37	stage III	Yes	2010	Yes	FAC/FEC/AC	No		No	<40	2	10.93	Yes
1843	49	stage II	Yes	2010	Yes	AC-T	Yes	AI	No	40-60	2	10.83	No
1844	66	stage II	No	2010	No		No		No	>60	2	10.64	No
1845	35	stage II	Yes	2010	Yes	FAC/FEC/AC	No		No	<40	2	11.04	No
1846	40	stage II	Yes	2010	Yes	FAC/FEC/AC	Yes	Tamoxifen	Yes	40-60	2	4.67	No
1847	43		No	2010	No		No		No	40-60	2	10.66	Yes
1848	60	stage II	Yes	2010	Yes	FAC/FEC/AC	Yes	Tamoxifen	No	40-60	2	11.46	No
1849	71	stage II	Yes	2010	Yes	AC-T	No		No	>60	2	7.81	No
1850	34	stage II	No	2010	Yes	FAC/FEC/AC	Yes	Tamoxifen	No	<40	2	11.24	No
1851	51	stage I	No	2010	No		Yes	Tamoxifen	No	40-60	2	11.18	No
1852	31	stage I	Yes	2010	Yes	FAC/FEC/AC	Yes	Tamoxifen	Yes	<40	2	4.58	No
1853	41	stage III	No	2010	Yes	FAC/FEC/AC	No		No	40-60	2	11.29	Yes
1854	52	stage II	Yes	2010	Yes	FAC/FEC/AC	No		No	40-60	2	10.94	No
1855	71	stage II	No	2010	No		No		No	>60	2	9.45	No
1856	55		No	2010	Yes	FAC/FEC/AC	Yes	AI	No	40-60	2	11.32	Yes
1857	41		Yes	2010	No		Yes	Tamoxifen	No	40-60	2	11.52	Yes
1858	80	stage III	No	2010	No		Yes	AI	Yes	>60	2	6.14	Yes
1859	40	stage III	Yes	2010	Yes	FAC/FEC/AC	Yes	Tamoxifen	Yes	40-60	2	3.31	Yes
1860	69	stage II	No	2010	Yes	FAC/FEC/AC	No		Yes	>60	2	2.28	No
1861	62	stage II	Yes	2010	Yes	FAC/FEC/AC	No		No	>60	2	10.92	No
1862	56	stage III	Yes	2010	Yes	AC-T	No		No	40-60	2	9.5	Yes
1863	49	stage III	Yes	2010	Yes	FAC/FEC/AC	Yes		No	40-60	2	11.44	Yes
1864	71	stage II	No	2010	No		Yes		No	>60	2	11.39	No
1865	54	stage IV	Yes	2010	No		No		No	40-60	2	11.31	Yes
1866	62	stage IV	No	2010	Yes	AC-T	Yes	Tamoxifen	No	>60	2	10.54	Yes
1867	48	stage III	Yes	2010	Yes	FAC/FEC/AC	No		Yes	40-60	2	1.72	Yes
1868	49	stage IV	No	2010	No		No		Yes	40-60	2	0.62	Yes
1869	52	stage I	No	2010	Yes	FAC/FEC/AC	Yes	Tamoxifen	No	40-60	2	11.3	No
1870	43	stage III	Yes	2010	Yes	AC-T	Yes		No	40-60	2	11.04	Yes
1871	45	stage I	Yes	2010	Yes	FAC/FEC/AC	No		Yes	40-60	2	3.81	No
1872	63	stage III	Yes	2010	Yes	AC-T	No		No	>60	2	10.87	Yes
1873	23	stage III	Yes	2010	Yes	FAC/FEC/AC	No		No	<40	2	11.06	Yes
1874	65	stage I	No	2010	No		Yes	Tamoxifen	No	>60	2	11.14	No
1875	56		No	2010	No		No		No	40-60	2	11.43	Yes
1876	45	stage I	Yes	2010	Yes	FAC/FEC/AC	Yes	Tamoxifen	No	40-60	2	10.6	No
1877	44	stage II	No	2010	No		No		No	40-60	2	11.24	No
1878	53		No	2010	No		No		No	40-60	2	10.6	Yes
1879	50	stage II	No	2010	Yes	FAC/FEC/AC	No		No	40-60	2	10.66	No
1880	58	stage III	Yes	2010	Yes	FAC/FEC/AC	No		Yes	40-60	2	3.12	Yes
1881	58	stage I	No	2010	Yes	FAC/FEC/AC	Yes	Tamoxifen	No	40-60	2	10.73	No
1882	54	stage IV	Yes	2010	No		No		Yes	40-60	2	0.77	Yes
1883	48	stage II	Yes	2010	Yes	FAC/FEC/AC	No		No	40-60	2	10.72	No
1884	44	stage III	No	2010	Yes	FAC/FEC/AC	No		Yes	40-60	2	3.42	Yes
1885	35	stage II	Yes	2010	Yes	FAC/FEC/AC	No		No	<40	2	11.32	No
1886	36		Yes	2010	Yes	AC-T	No		No	<40	2	10.78	Yes
1887	52	stage III	No	2010	No		No		Yes	40-60	2	3.21	Yes
1888	46	stage II	Yes	2010	Yes	AC-T	No		No	40-60	2	10.55	No
1889	57	stage I	No	2010	No		No		No	40-60	2	10.64	No
1890	72	stage II	No	2010	No		Yes	AI	No	>60	2	11.1	No
1891	51	stage II	Yes	2010	Yes	FAC/FEC/AC	Yes	AI	No	40-60	2	11.1	No
1892	42	stage III	Yes	2010	Yes	FAC/FEC/AC	No		No	40-60	2	10.63	Yes
1893	51	stage I	Yes	2010	Yes	AC-T	Yes	Tamoxifen	No	40-60	2	11.2	No
1894	55		No	2010	Yes	FAC/FEC/AC	No		No	40-60	2	7.96	Yes
1895	66	stage II	No	2010	Yes	CMF	No		No	>60	2	11.16	No
1896	49	stage I	No	2010	No		Yes	Tamoxifen	No	40-60	2	11.06	No
1897	51	stage II	Yes	2010	Yes	FAC/FEC/AC	Yes	Tamoxifen	Yes	40-60	2	3.4	No
1898	51	stage III	Yes	2010	Yes	FAC/FEC/AC	No		Yes	40-60	2	3.44	Yes
1899	75	stage II	No	2010	Yes	CMF	No		Yes	>60	2	2.91	No
1900	50	stage IV	No	2010	Yes	FAC/FEC/AC	No		Yes	40-60	2	0.64	Yes
1901	69	stage II	Yes	2010	Yes	FAC/FEC/AC	Yes		No	>60	2	8.67	No
1902	60	stage III	Yes	2010	Yes	FAC/FEC/AC	Yes	AI	No	40-60	2	11.08	Yes
1903	57	stage I	Yes	2010	No		Yes	Tamoxifen	No	40-60	2	10.84	No
1904	64	stage III	Yes	2010	Yes	FAC/FEC/AC	Yes	Tamoxifen	Yes	>60	2	6.75	Yes
1905	50	stage II	Yes	2010	Yes	FAC/FEC/AC	No		No	40-60	2	10.84	No
1906	49	stage III	Yes	2010	Yes	AC-T	No		Yes	40-60	2	2.7	Yes
1907	62	stage I	Yes	2010	Yes	FAC/FEC/AC	Yes	Tamoxifen	No	>60	2	11.23	No
1908	67		No	2011	Yes	FAC/FEC/AC	Yes	AI	No	>60	2	10.07	Yes
1909	26	stage I	No	2011	Yes	FAC/FEC/AC	No		No	<40	2	10.34	No
1910	46	stage II	No	2011	No		No		Yes	40-60	2	3.26	No
1911	55	stage IV	Yes	2011	Yes	FAC/FEC/AC	Yes	AI	Yes	40-60	2	6.55	Yes
1912	60		Yes	2011	Yes	AC-T	No		Yes	40-60	2	0.88	Yes
1913	63	stage III	Yes	2011	Yes	AC-T	Yes	Tamoxifen	No	>60	2	9.86	Yes
1914	36	stage II	Yes	2011	No		No		No	<40	2	9.68	No
1915	71	stage III	Yes	2011	No		Yes	AI	No	>60	2	10.02	Yes
1916	45		Yes	2011	No		No		Yes	40-60	2	3.87	Yes
1917	44	stage III	Yes	2011	Yes	FAC/FEC/AC	Yes	Tamoxifen	No	40-60	2	9.85	Yes
1918	62	stage I	Yes	2011	No		Yes	AI	No	>60	2	10.47	No
1919	60	stage IV	Yes	2011	Yes	FAC/FEC/AC	Yes	Tamoxifen	Yes	40-60	2	3.15	Yes
1920	51	stage III	Yes	2011	Yes	FAC/FEC/AC	No		Yes	40-60	2	1.32	Yes
1921	52	stage III	No	2011	Yes	FAC/FEC/AC	No		No	40-60	2	9.8	Yes
1922	48	stage III	Yes	2011	Yes	FAC/FEC/AC	No		Yes	40-60	2	2.46	Yes
1923	58		No	2011	No		Yes	Tamoxifen	Yes	40-60	2	0.63	Yes
1924	79		No	2011	Yes	FAC/FEC/AC	Yes	Tamoxifen	Yes	>60	2	1.18	Yes
1925	71	stage II	No	2011	No		Yes	AI	No	>60	2	10.34	No
1926	50	stage II	Yes	2011	Yes	FAC/FEC/AC	Yes	Tamoxifen	No	40-60	2	10.47	No
1927	59	stage I	No	2011	Yes	FAC/FEC/AC	Yes	AI	No	40-60	2	10.52	No
1928	56	stage II	No	2011	Yes	FAC/FEC/AC	Yes	AI	No	40-60	2	9.75	No
1929	50		No	2011	No		Yes		No	40-60	2	10.47	Yes
1930	79	stage I	No	2011	No		No		Yes	>60	2	4.15	No
1931	42	stage III	Yes	2011	Yes	FAC/FEC/AC	No		Yes	40-60	2	3.6	Yes
1932	74	stage III	Yes	2011	No		No		Yes	>60	2	2.22	Yes
1933	47	stage II	No	2011	No		No		No	40-60	2	10.29	No
1934	79	stage III	Yes	2011	No		Yes	Tamoxifen	No	>60	2	10.46	Yes
1935	64	stage III	Yes	2011	Yes	FAC/FEC/AC	No		No	>60	2	9.66	Yes
1936	53	stage III	Yes	2011	No		Yes	Tamoxifen	No	40-60	2	9.54	Yes
1937	48	stage III	Yes	2011	Yes	FAC/FEC/AC	No		No	40-60	2	9.98	Yes
1938	72		No	2011	No		Yes	AI	Yes	>60	2	2.06	Yes
1939	37	stage II	Yes	2011	Yes	FAC/FEC/AC	Yes	Tamoxifen	No	<40	2	10.49	No
1940	51	stage II	Yes	2011	Yes	FAC/FEC/AC	No		No	40-60	2	10.07	No
1941	58		Yes	2011	No		No		No	40-60	2	8.35	Yes
1942	73	stage III	Yes	2011	Yes	AC-T	Yes	AI	No	>60	2	10.53	Yes
1943	42		Yes	2011	Yes	AC-T	Yes	Tamoxifen	No	40-60	2	10.05	Yes
1944	57	stage II	No	2011	Yes	FAC/FEC/AC	Yes	AI	Yes	40-60	2	2.36	No
1945	55	stage III	Yes	2011	Yes	FAC/FEC/AC	Yes		Yes	40-60	2	2.3	Yes
1946	55	stage III	Yes	2011	Yes	AC-T	No		No	40-60	2	9.73	Yes
1947	53	stage I	Yes	2011	Yes	FAC/FEC/AC	No		No	40-60	2	6.31	No
1948	73		Yes	2011	No		No		No	>60	2	10.06	Yes
1949	73		No	2011	No		Yes	Tamoxifen	No	>60	2	10.28	Yes
1950	37	stage III	Yes	2011	Yes	FAC/FEC/AC	Yes	AI	No	<40	2	9.84	Yes
1951	80	stage III	No	2011	No		No		Yes	>60	2	0.59	Yes
1952	54	stage II	Yes	2011	Yes	FAC/FEC/AC	Yes	Tamoxifen	No	40-60	2	6.2	No
1953	54	stage I	No	2011	No		No		No	40-60	2	9.98	No
1954	36	stage IV	Yes	2011	Yes	FAC/FEC/AC	No		Yes	<40	2	0.68	Yes
1955	32	stage II	Yes	2011	Yes	FAC/FEC/AC	No		Yes	<40	2	2.4	No
1956	62	stage II	No	2011	Yes	FAC/FEC/AC	Yes	Tamoxifen	No	>60	2	10.03	No
1957	34	stage II	Yes	2011	Yes	AC-T	Yes	Tamoxifen	No	<40	2	9.89	No
1958	37		Yes	2011	No		Yes		No	<40	2	9.97	Yes
1959	64	stage IV	Yes	2011	No		No		Yes	>60	2	0.11	Yes
1960	36	stage II	No	2011	No		No		No	<40	2	10.41	No
1961	46	stage I	Yes	2011	No		No		No	40-60	2	8.12	No
1962	37	stage II	Yes	2011	No		Yes	Tamoxifen	No	<40	2	6.27	No
1963	49	stage IV	Yes	2011	No		No		Yes	40-60	2	1.09	Yes
1964	52	stage II	Yes	2011	Yes	FAC/FEC/AC	Yes		Yes	40-60	2	4.02	No
1965	54	stage II	Yes	2011	Yes	AC-T	Yes	Tamoxifen	No	40-60	2	10.37	No
1966	54	stage II	Yes	2011	Yes	AC-T	Yes	Tamoxifen	No	40-60	2	10.46	No
1967	46	stage I	No	2011	Yes	FAC/FEC/AC	Yes	Tamoxifen	No	40-60	2	9.78	No
1968	81	stage II	No	2011	Yes	FAC/FEC/AC	Yes	Tamoxifen	No	>60	2	10.04	No
1969	60	stage I	No	2011	Yes	FAC/FEC/AC	No		No	40-60	2	9.71	No
1970	45	stage III	Yes	2011	Yes	FAC/FEC/AC	Yes	Tamoxifen	Yes	40-60	2	6.17	Yes
1971	38		Yes	2011	No		No		Yes	<40	2	0.85	Yes
1972	38	stage II	Yes	2011	Yes	FAC/FEC/AC	Yes	Tamoxifen	No	<40	2	10.16	No
1973	38	stage III	Yes	2011	Yes	FAC/FEC/AC	Yes	Tamoxifen	No	<40	2	10.11	Yes
1974	48	stage II	No	2011	Yes	AC-T	Yes	Tamoxifen	No	40-60	2	10.14	No
1975	54	stage II	No	2011	Yes	AC-T	Yes	Tamoxifen	No	40-60	2	10.39	No
1976	46	stage II	No	2011	No		Yes		No	40-60	2	9.62	No
1977	56	stage I	Yes	2011	No		No		No	40-60	2	10.12	No
1978	44	stage I	No	2011	Yes	FAC/FEC/AC	Yes	Tamoxifen	No	40-60	2	9.66	No
1979	29	stage IV	Yes	2011	Yes	FAC/FEC/AC	No		No	<40	2	9.99	Yes
1980	42	stage IV	Yes	2011	Yes	FAC/FEC/AC	Yes	Tamoxifen	Yes	40-60	2	2.18	Yes
1981	39	stage III	Yes	2011	Yes	FAC/FEC/AC	No		No	<40	2	10.34	Yes
1982	49	stage II	No	2011	Yes	FAC/FEC/AC	Yes	AI	No	40-60	2	10.45	No
1983	67		No	2011	No		No		Yes	>60	2	0.19	Yes
1984	47	stage II	No	2011	Yes	AC-T	Yes	AI	No	40-60	2	9.89	No
1985	51	stage II	Yes	2011	Yes	FAC/FEC/AC	Yes	Tamoxifen	No	40-60	2	10	No
1986	52	stage II	Yes	2011	Yes	FAC/FEC/AC	Yes	Tamoxifen	No	40-60	2	9.85	No
1987	32	stage II	Yes	2011	No		Yes	Tamoxifen	Yes	<40	2	4.91	No
1988	53	stage III	Yes	2011	Yes	AC-T	No		No	40-60	2	9.93	Yes
1989	52	stage III	Yes	2011	Yes	FAC/FEC/AC	No		Yes	40-60	2	1.71	Yes
1990	61	stage II	Yes	2011	Yes	FAC/FEC/AC	Yes	Tamoxifen	No	>60	2	10.47	No
1991	55		Yes	2011	Yes	FAC/FEC/AC	No		No	40-60	2	9.84	Yes
1992	45	stage II	Yes	2011	Yes	FAC/FEC/AC	No		No	40-60	2	10.27	No
1993	50	stage I	Yes	2011	Yes	AC-T	Yes		No	40-60	2	9.86	No
1994	56	stage II	No	2011	Yes	AC-T	No		No	40-60	2	7.64	No
1995	58	stage II	Yes	2011	Yes	AC-T	Yes	AI	No	40-60	2	10.08	No
1996	43	stage IV	Yes	2011	Yes	FAC/FEC/AC	No		No	40-60	2	6.38	Yes
1997	75	stage II	No	2011	No		Yes	AI	No	>60	2	9.6	No
1998	46	stage II	No	2011	Yes	FAC/FEC/AC	No		Yes	40-60	2	2.97	No
1999	43		Yes	2011	Yes	FAC/FEC/AC	No		Yes	40-60	2	3.3	Yes
[truncated: 1,869 more rows]
